# Supplementary material for: Host Genotype and Tissue Type Determine DWV Infection Intensity
Source: Front Insect Sci. 2021 Nov 4;1:756690. doi: 10.3389/finsc.2021.756690 (PMC10926404; doi:10.3389/finsc.2021.756690)
Supplement: Supplementary file 1 [file Data_Sheet_1.XLSX]

## Sheet: Data File
Time	Stock	Treatment	ColonyID	BeeID	ExtractionID	Dissection	LogDWVA	LogDWVB
1	Carniolan	Control	Carni_2	Carni21control1	1198	Abdomen	5.6779	6.6694
1	Carniolan	Control	Carni_2	Carni21control2	1468	Abdomen	6.6458	6.5464
1	Carniolan	Control	Carni_2	Carni21control3	1738	Abdomen	6.6111	7.7265
1	Carniolan	DWV	Carni_2	Carni21DWV1	1204	Abdomen	5.4844	7.1258
1	Carniolan	DWV	Carni_2	Carni21DWV2	1474	Abdomen	5.0852	7.6888
1	Carniolan	DWV	Carni_2	Carni21DWV3	1744	Abdomen	5.6386	8.0006
1	Carniolan	PBS	Carni_2	Carni21PBS1	1210	Abdomen	4.2271	5.2637
1	Carniolan	PBS	Carni_2	Carni21PBS2	1480	Abdomen	5.161	8.0604
1	Carniolan	PBS	Carni_2	Carni21PBS3	1750	Abdomen	6.6207	8.3358
2	Carniolan	Control	Carni_2	Carni22control1	2008	Abdomen	4.3097	10.9024
2	Carniolan	Control	Carni_2	Carni22control2	2278	Abdomen	4.4173	9.0614
2	Carniolan	Control	Carni_2	Carni22control3	2548	Abdomen	4.7099	8.2109
2	Carniolan	DWV	Carni_2	Carni22DWV1	2014	Abdomen	5.9384	11.3498
2	Carniolan	DWV	Carni_2	Carni22DWV2	2284	Abdomen		9.9885
2	Carniolan	DWV	Carni_2	Carni22DWV3	2554	Abdomen	3.9165	11.4601
2	Carniolan	PBS	Carni_2	Carni22PBS1	2020	Abdomen	8.7026	11.4776
2	Carniolan	PBS	Carni_2	Carni22PBS2	2290	Abdomen		10.6462
2	Carniolan	PBS	Carni_2	Carni22PBS3	2560	Abdomen		11.1889
4	Carniolan	Control	Carni_2	Carni24control1	2818	Abdomen	6.2719	11.6902
4	Carniolan	Control	Carni_2	Carni24control2	3088	Abdomen	5.6496	9.2492
4	Carniolan	Control	Carni_2	Carni24control3	3358	Abdomen	3.5435	8.5606
4	Carniolan	DWV	Carni_2	Carni24DWV1	2824	Abdomen	3.8677	11.7818
4	Carniolan	DWV	Carni_2	Carni24DWV2	3094	Abdomen	4.0809	11.9454
4	Carniolan	DWV	Carni_2	Carni24DWV3	3364	Abdomen	4.3028	11.9866
4	Carniolan	PBS	Carni_2	Carni24PBS1	2830	Abdomen	4.7533	11.8296
4	Carniolan	PBS	Carni_2	Carni24PBS2	3100	Abdomen	4.2916	12.0274
4	Carniolan	PBS	Carni_2	Carni24PBS3	3370	Abdomen	3.0772	11.9448
7	Carniolan	Control	Carni_2	Carni27control1	3628	Abdomen	9.182	10.3105
7	Carniolan	Control	Carni_2	Carni27control2	3898	Abdomen	7.1713	12.1871
7	Carniolan	Control	Carni_2	Carni27control3	4168	Abdomen	6.0442	12.166
7	Carniolan	DWV	Carni_2	Carni27DWV1	3634	Abdomen	6.8224	12.0247
7	Carniolan	DWV	Carni_2	Carni27DWV2	3904	Abdomen	6.8476	12.0379
7	Carniolan	DWV	Carni_2	Carni27DWV3	4174	Abdomen	4.3044	12.1788
7	Carniolan	PBS	Carni_2	Carni27PBS1	3640	Abdomen	6.6387	12.0908
7	Carniolan	PBS	Carni_2	Carni27PBS2	3910	Abdomen	6.2831	12.1905
7	Carniolan	PBS	Carni_2	Carni27PBS3	4180	Abdomen	6.1376	12.1873
10	Carniolan	Control	Carni_2	Carni210control1	4438	Abdomen	5.2865	8.9634
10	Carniolan	Control	Carni_2	Carni210control2	4708	Abdomen	5.9472	12.0098
10	Carniolan	Control	Carni_2	Carni210control3	5026	Abdomen	6.2341	12.0288
10	Carniolan	DWV	Carni_2	Carni210DWV1	4444	Abdomen	4.4756	12.1022
10	Carniolan	DWV	Carni_2	Carni210DWV2	4714	Abdomen	3.903	12.1823
10	Carniolan	DWV	Carni_2	Carni210DWV3	5032	Abdomen	6.1998	12.2814
10	Carniolan	PBS	Carni_2	Carni210PBS1	4450	Abdomen	4.2775	12.1724
10	Carniolan	PBS	Carni_2	Carni210PBS2	4720	Abdomen	4.2118	12.0712
10	Carniolan	PBS	Carni_2	Carni210PBS3	5038	Abdomen	5.6241	11.9776
1	Carniolan	Control	Carni_3	Carni31control1	1270	Abdomen	5.2883	8.7186
1	Carniolan	Control	Carni_3	Carni31control2	1540	Abdomen	5.506	9.8708
1	Carniolan	Control	Carni_3	Carni31control3	1810	Abdomen	6.6096	10.4918
1	Carniolan	DWV	Carni_3	Carni31DWV1	1276	Abdomen	7.5915	11.5553
1	Carniolan	DWV	Carni_3	Carni31DWV2	1546	Abdomen	6.3476	10.5621
1	Carniolan	DWV	Carni_3	Carni31DWV3	1816	Abdomen	5.8416	11.0757
1	Carniolan	PBS	Carni_3	Carni31PBS1	1282	Abdomen	6.5377	10.7742
1	Carniolan	PBS	Carni_3	Carni31PBS2	1552	Abdomen	5.8383	10.0425
1	Carniolan	PBS	Carni_3	Carni31PBS3	1822	Abdomen	6.8917	10.4789
2	Carniolan	Control	Carni_3	Carni32control1	2080	Abdomen	5.2876	10.4555
2	Carniolan	Control	Carni_3	Carni32control2	2350	Abdomen		7.9116
2	Carniolan	Control	Carni_3	Carni32control3	2620	Abdomen		10.925
2	Carniolan	DWV	Carni_3	Carni32DWV1	2086	Abdomen	10.483	10.2185
2	Carniolan	DWV	Carni_3	Carni32DWV2	2356	Abdomen	2.9596	9.5591
2	Carniolan	DWV	Carni_3	Carni32DWV3	2626	Abdomen	9.2837	8.7657
2	Carniolan	PBS	Carni_3	Carni32PBS1	2092	Abdomen	8.1995	5.539
2	Carniolan	PBS	Carni_3	Carni32PBS2	2362	Abdomen		5.418
2	Carniolan	PBS	Carni_3	Carni32PBS3	2632	Abdomen	10.0287	11.1893
4	Carniolan	Control	Carni_3	Carni34control1	2890	Abdomen	9.5506	11.7107
4	Carniolan	Control	Carni_3	Carni34control2	3160	Abdomen	6.6172	11.762
4	Carniolan	Control	Carni_3	Carni34control3	3430	Abdomen	4.3576	11.9635
4	Carniolan	DWV	Carni_3	Carni34DWV1	2896	Abdomen	11.5343	9.9236
4	Carniolan	DWV	Carni_3	Carni34DWV2	3166	Abdomen	8.3156	11.661
4	Carniolan	DWV	Carni_3	Carni34DWV3	3436	Abdomen	9.7973	11.8798
4	Carniolan	PBS	Carni_3	Carni34PBS1	2902	Abdomen	4.9677	10.9696
4	Carniolan	PBS	Carni_3	Carni34PBS2	3172	Abdomen	10.6419	8.3517
4	Carniolan	PBS	Carni_3	Carni34PBS3	3442	Abdomen	7.1565	11.4249
7	Carniolan	Control	Carni_3	Carni37control1	3700	Abdomen	7.5752	12.2624
7	Carniolan	Control	Carni_3	Carni37control2	3970	Abdomen	6.2676	12.2307
7	Carniolan	Control	Carni_3	Carni37control3	4240	Abdomen	4.6435	12.2937
7	Carniolan	DWV	Carni_3	Carni37DWV1	3706	Abdomen	10.9108	12.3547
7	Carniolan	DWV	Carni_3	Carni37DWV2	3976	Abdomen	10.6555	12.3932
7	Carniolan	DWV	Carni_3	Carni37DWV3	4246	Abdomen	10.2045	12.2531
7	Carniolan	PBS	Carni_3	Carni37PBS1	3712	Abdomen	8.5382	12.2505
7	Carniolan	PBS	Carni_3	Carni37PBS2	3982	Abdomen	10.6892	12.1186
7	Carniolan	PBS	Carni_3	Carni37PBS3	4252	Abdomen	3.3209	12.0687
10	Carniolan	Control	Carni_3	Carni310control1	4510	Abdomen	7.2315	9.239
10	Carniolan	Control	Carni_3	Carni310control2	4780	Abdomen	6.8268	12.0782
10	Carniolan	Control	Carni_3	Carni310control3	5140	Abdomen	10.5973	12.3782
10	Carniolan	DWV	Carni_3	Carni310DWV1	4516	Abdomen	10.325	12.2618
10	Carniolan	DWV	Carni_3	Carni310DWV2	4786	Abdomen	10.6359	12.3071
10	Carniolan	DWV	Carni_3	Carni310DWV3	5146	Abdomen	13.2362	13.1976
10	Carniolan	PBS	Carni_3	Carni310PBS1	4522	Abdomen	10.5436	12.2714
10	Carniolan	PBS	Carni_3	Carni310PBS2	4792	Abdomen	11.0188	12.4593
10	Carniolan	PBS	Carni_3	Carni310PBS3	5152	Abdomen	13.1426	13.2243
1	Carniolan	Control	Carni_5	Carni51control1	1360	Abdomen	5.416	6.1602
1	Carniolan	Control	Carni_5	Carni51control2	1630	Abdomen	3.0099	4.8855
1	Carniolan	Control	Carni_5	Carni51control3	1900	Abdomen	6.3441	6.81
1	Carniolan	DWV	Carni_5	Carni51DWV1	1366	Abdomen	11.468	11.6281
1	Carniolan	DWV	Carni_5	Carni51DWV2	1636	Abdomen	11.4395	11.5041
1	Carniolan	DWV	Carni_5	Carni51DWV3	1906	Abdomen	11.0519	11.1922
1	Carniolan	PBS	Carni_5	Carni51PBS1	1372	Abdomen	5.7426	6.1916
1	Carniolan	PBS	Carni_5	Carni51PBS2	1642	Abdomen	3.8792	4.8726
1	Carniolan	PBS	Carni_5	Carni51PBS3	1912	Abdomen	6.016	7.5496
2	Carniolan	Control	Carni_5	Carni52control1	2170	Abdomen	6.1625	6.72
2	Carniolan	Control	Carni_5	Carni52control2	2440	Abdomen	3.1537	5.6222
2	Carniolan	Control	Carni_5	Carni52control3	2710	Abdomen	3.6303	6.623
2	Carniolan	DWV	Carni_5	Carni52DWV1	2176	Abdomen	9.8396	9.874
2	Carniolan	DWV	Carni_5	Carni52DWV2	2446	Abdomen	8.9606	9.6087
2	Carniolan	DWV	Carni_5	Carni52DWV3	2716	Abdomen	9.5454	9.5832
2	Carniolan	PBS	Carni_5	Carni52PBS1	2182	Abdomen	5.39	6.5352
2	Carniolan	PBS	Carni_5	Carni52PBS2	2452	Abdomen		6.1038
2	Carniolan	PBS	Carni_5	Carni52PBS3	2722	Abdomen	5.3573	5.7744
4	Carniolan	Control	Carni_5	Carni54control1	2980	Abdomen	6.6018	7.7404
4	Carniolan	Control	Carni_5	Carni54control2	3250	Abdomen	6.2087	7.1782
4	Carniolan	Control	Carni_5	Carni54control3	3520	Abdomen	5.5723	6.85
4	Carniolan	DWV	Carni_5	Carni54DWV1	2986	Abdomen	11.1139	11.9617
4	Carniolan	DWV	Carni_5	Carni54DWV2	3256	Abdomen	11.2003	12.0863
4	Carniolan	DWV	Carni_5	Carni54DWV3	3526	Abdomen	11.2175	11.9453
4	Carniolan	PBS	Carni_5	Carni54PBS1	2992	Abdomen	5.5365	7.1344
4	Carniolan	PBS	Carni_5	Carni54PBS2	3262	Abdomen	6.0421	7.2662
4	Carniolan	PBS	Carni_5	Carni54PBS3	3532	Abdomen	3.803	6.0972
7	Carniolan	Control	Carni_5	Carni57control1	3790	Abdomen	7.7289	8.5498
7	Carniolan	Control	Carni_5	Carni57control2	4060	Abdomen	6.277	7.5924
7	Carniolan	Control	Carni_5	Carni57control3	4330	Abdomen	5.5457	7.9971
7	Carniolan	DWV	Carni_5	Carni57DWV1	3796	Abdomen	11.5039	12.0482
7	Carniolan	DWV	Carni_5	Carni57DWV2	4066	Abdomen	11.1754	11.9901
7	Carniolan	DWV	Carni_5	Carni57DWV3	4336	Abdomen	11.4809	11.956
7	Carniolan	PBS	Carni_5	Carni57PBS1	3802	Abdomen	5.681	6.7447
7	Carniolan	PBS	Carni_5	Carni57PBS2	4072	Abdomen	5.8484	7.2874
7	Carniolan	PBS	Carni_5	Carni57PBS3	4342	Abdomen	5.3177	6.348
10	Carniolan	Control	Carni_5	Carni510control1	4600	Abdomen	6.0482	6.2045
10	Carniolan	Control	Carni_5	Carni510control2	4870	Abdomen	5.9176	8.2255
10	Carniolan	Control	Carni_5	Carni510control3	5002	Abdomen	7.3389	7.9024
10	Carniolan	DWV	Carni_5	Carni510DWV1	4606	Abdomen	11.2522	11.9118
10	Carniolan	DWV	Carni_5	Carni510DWV2	4876	Abdomen	11.237	11.7359
10	Carniolan	DWV	Carni_5	Carni510DWV3	5008	Abdomen	11.3116	11.8248
10	Carniolan	PBS	Carni_5	Carni510PBS1	4612	Abdomen	4.4612	8.2711
10	Carniolan	PBS	Carni_5	Carni510PBS2	4882	Abdomen	5.5148	7.8434
10	Carniolan	PBS	Carni_5	Carni510PBS3	5062	Abdomen	6.6942	7.35
1	Italian	Control	Ital_1	Ital11control1	1126	Abdomen	3.6397	5.694
1	Italian	Control	Ital_1	Ital11control2	1396	Abdomen	6.4604	6.8117
1	Italian	Control	Ital_1	Ital11control3	1666	Abdomen	6.38	6.334
1	Italian	DWV	Ital_1	Ital11DWV1	1132	Abdomen	8.7182	9.3682
1	Italian	DWV	Ital_1	Ital11DWV2	1402	Abdomen	9.7793	10.0593
1	Italian	DWV	Ital_1	Ital11DWV3	1672	Abdomen	9.3197	9.49
1	Italian	PBS	Ital_1	Ital11PBS1	1138	Abdomen	5.2233	7.466
1	Italian	PBS	Ital_1	Ital11PBS2	1408	Abdomen	6.8247	7.4563
1	Italian	PBS	Ital_1	Ital11PBS3	1678	Abdomen	5.9534	6.4442
2	Italian	Control	Ital_1	Ital12control1	1936	Abdomen	5.9525	6.7915
2	Italian	Control	Ital_1	Ital12control2	2206	Abdomen	6.8131	7.1732
2	Italian	Control	Ital_1	Ital12control3	2476	Abdomen		7.6215
2	Italian	DWV	Ital_1	Ital12DWV1	1942	Abdomen	10.9695	11.2755
2	Italian	DWV	Ital_1	Ital12DWV2	2212	Abdomen	11.1115	11.2899
2	Italian	DWV	Ital_1	Ital12DWV3	2482	Abdomen	10.4726	11.4404
2	Italian	PBS	Ital_1	Ital12PBS1	1948	Abdomen	6.4327	7.1617
2	Italian	PBS	Ital_1	Ital12PBS2	2218	Abdomen	6.3731	6.9826
2	Italian	PBS	Ital_1	Ital12PBS3	2488	Abdomen	3.815	6.7073
4	Italian	Control	Ital_1	Ital14control1	2746	Abdomen	4.34	11.7517
4	Italian	Control	Ital_1	Ital14control2	3016	Abdomen	6.3278	12.0922
4	Italian	Control	Ital_1	Ital14control3	3286	Abdomen	2.949	11.9678
4	Italian	DWV	Ital_1	Ital14DWV1	2752	Abdomen	11.5859	11.5823
4	Italian	DWV	Ital_1	Ital14DWV2	3022	Abdomen	10.953	12.0869
4	Italian	DWV	Ital_1	Ital14DWV3	3292	Abdomen	10.7629	12.0287
4	Italian	PBS	Ital_1	Ital14PBS1	2758	Abdomen	3.9594	11.77
4	Italian	PBS	Ital_1	Ital14PBS2	3028	Abdomen	4.2924	12.1621
4	Italian	PBS	Ital_1	Ital14PBS3	3298	Abdomen	2.994	11.9612
7	Italian	Control	Ital_1	Ital17control1	3556	Abdomen	7.8729	12.2274
7	Italian	Control	Ital_1	Ital17control2	3826	Abdomen	7.9421	12.0213
7	Italian	Control	Ital_1	Ital17control3	4096	Abdomen	7.9041	11.6697
7	Italian	DWV	Ital_1	Ital17DWV1	3562	Abdomen	11.4976	12.2998
7	Italian	DWV	Ital_1	Ital17DWV2	3832	Abdomen	11.5251	12.1898
7	Italian	DWV	Ital_1	Ital17DWV3	4102	Abdomen	11.099	11.9668
7	Italian	PBS	Ital_1	Ital17PBS1	3568	Abdomen	7.3118	11.9634
7	Italian	PBS	Ital_1	Ital17PBS2	3838	Abdomen	8.1646	12.1578
7	Italian	PBS	Ital_1	Ital17PBS3	4108	Abdomen	5.156	11.9745
10	Italian	Control	Ital_1	Ital110control1	4366	Abdomen	11.1622	6.8309
10	Italian	Control	Ital_1	Ital110control2	4636	Abdomen	6.2567	7.3535
10	Italian	Control	Ital_1	Ital110control3	4906	Abdomen	7.0589	7.5138
10	Italian	DWV	Ital_1	Ital110DWV1	4372	Abdomen	11.3482	9.3513
10	Italian	DWV	Ital_1	Ital110DWV2	4642	Abdomen	10.4202	7.7813
10	Italian	DWV	Ital_1	Ital110DWV3	4912	Abdomen	11.2896	12.3089
10	Italian	PBS	Ital_1	Ital110PBS1	4378	Abdomen	11.2054	7.1599
10	Italian	PBS	Ital_1	Ital110PBS2	4648	Abdomen	10.9617	6.8502
10	Italian	PBS	Ital_1	Ital110PBS3	4918	Abdomen	11.3218	7.1558
1	Italian	Control	Ital_2	Ital21control1	1216	Abdomen	5.2794	6.1154
1	Italian	Control	Ital_2	Ital21control2	1486	Abdomen	3.1992	8.9029
1	Italian	Control	Ital_2	Ital21control3	1756	Abdomen	4.7993	8.7196
1	Italian	DWV	Ital_2	Ital21DWV1	1222	Abdomen	5.9081	9.4461
1	Italian	DWV	Ital_2	Ital21DWV2	1492	Abdomen	3.2089	9.087
1	Italian	DWV	Ital_2	Ital21DWV3	1762	Abdomen	8.6618	10.6906
1	Italian	PBS	Ital_2	Ital21PBS1	1228	Abdomen	2.9598	9.9428
1	Italian	PBS	Ital_2	Ital21PBS2	1498	Abdomen		9.8482
1	Italian	PBS	Ital_2	Ital21PBS3	1768	Abdomen	6.3423	9.5652
2	Italian	Control	Ital_2	Ital22control1	2026	Abdomen	6.5866	7.4482
2	Italian	Control	Ital_2	Ital22control2	2296	Abdomen	2.552	6.2135
2	Italian	Control	Ital_2	Ital22control3	2566	Abdomen	2.4912	8.2323
2	Italian	DWV	Ital_2	Ital22DWV1	2032	Abdomen	10.9878	11.3379
2	Italian	DWV	Ital_2	Ital22DWV2	2302	Abdomen	7.7156	9.9581
2	Italian	DWV	Ital_2	Ital22DWV3	2572	Abdomen	10.5972	11.4076
2	Italian	PBS	Ital_2	Ital22PBS1	2038	Abdomen	3.9725	5.2128
2	Italian	PBS	Ital_2	Ital22PBS2	2308	Abdomen		9.9054
2	Italian	PBS	Ital_2	Ital22PBS3	2578	Abdomen	4.3985	10.4885
4	Italian	Control	Ital_2	Ital24control1	2836	Abdomen	6.9891	8.1826
4	Italian	Control	Ital_2	Ital24control2	3106	Abdomen	5.057	7.5299
4	Italian	Control	Ital_2	Ital24control3	3376	Abdomen	4.9799	7.682
4	Italian	DWV	Ital_2	Ital24DWV1	2842	Abdomen	11.5514	11.1984
4	Italian	DWV	Ital_2	Ital24DWV2	3112	Abdomen	4.6888	11.9712
4	Italian	DWV	Ital_2	Ital24DWV3	3382	Abdomen	3.6938	11.994
4	Italian	PBS	Ital_2	Ital24PBS1	2848	Abdomen	5.5525	7.0963
4	Italian	PBS	Ital_2	Ital24PBS2	3118	Abdomen	5.0006	8.1882
4	Italian	PBS	Ital_2	Ital24PBS3	3388	Abdomen	4.5574	7.0925
7	Italian	Control	Ital_2	Ital27control1	3646	Abdomen	6.4799	12.3212
7	Italian	Control	Ital_2	Ital27control2	3916	Abdomen	5.2381	11.9592
7	Italian	Control	Ital_2	Ital27control3	4186	Abdomen	5.8581	12.1301
7	Italian	DWV	Ital_2	Ital27DWV1	3652	Abdomen	5.153	12.4401
7	Italian	DWV	Ital_2	Ital27DWV2	3922	Abdomen	5.6309	12.26
7	Italian	DWV	Ital_2	Ital27DWV3	4192	Abdomen	4.8569	12.1833
7	Italian	PBS	Ital_2	Ital27PBS1	3658	Abdomen	5.3353	12.2702
7	Italian	PBS	Ital_2	Ital27PBS2	3928	Abdomen	6.3566	12.2139
7	Italian	PBS	Ital_2	Ital27PBS3	4198	Abdomen	3.443	11.9503
10	Italian	Control	Ital_2	Ital210control1	4456	Abdomen	5.5775	8.3553
10	Italian	Control	Ital_2	Ital210control2	4726	Abdomen	5.7752	7.6868
10	Italian	Control	Ital_2	Ital210control3	5044	Abdomen	4.8092	7.5573
10	Italian	DWV	Ital_2	Ital210DWV1	4462	Abdomen	6.1865	8.3161
10	Italian	DWV	Ital_2	Ital210DWV2	4732	Abdomen	5.5369	12.1654
10	Italian	DWV	Ital_2	Ital210DWV3	5050	Abdomen	6.0436	12.1695
10	Italian	PBS	Ital_2	Ital210PBS1	4468	Abdomen	6.6052	11.8365
10	Italian	PBS	Ital_2	Ital210PBS2	4738	Abdomen	5.138	12.3826
10	Italian	PBS	Ital_2	Ital210PBS3	5056	Abdomen	7.1334	8.14
1	Italian	Control	Ital_6	Ital61control1	1378	Abdomen	6.9048	8.0792
1	Italian	Control	Ital_6	Ital61control2	1648	Abdomen	4.739	8.7051
1	Italian	Control	Ital_6	Ital61control3	1918	Abdomen	4.8002	5.7079
1	Italian	DWV	Ital_6	Ital61DWV1	1384	Abdomen	5.063	5.7045
1	Italian	DWV	Ital_6	Ital61DWV2	1654	Abdomen	8.2332	8.573
1	Italian	DWV	Ital_6	Ital61DWV3	1924	Abdomen	9.2952	9.2565
1	Italian	PBS	Ital_6	Ital61PBS1	1390	Abdomen	5.3396
1	Italian	PBS	Ital_6	Ital61PBS2	1660	Abdomen	5.4781	5.6189
1	Italian	PBS	Ital_6	Ital61PBS3	1930	Abdomen	5.7074	6.4664
2	Italian	Control	Ital_6	Ital62control1	2188	Abdomen	6.796	11.3919
2	Italian	Control	Ital_6	Ital62control2	2458	Abdomen	5.9415	10.1854
2	Italian	Control	Ital_6	Ital62control3	2728	Abdomen	5.7009	10.0196
2	Italian	DWV	Ital_6	Ital62DWV1	2194	Abdomen	5.9103	11.6617
2	Italian	DWV	Ital_6	Ital62DWV2	2464	Abdomen	2.555	10.7319
2	Italian	DWV	Ital_6	Ital62DWV3	2734	Abdomen	4.0107	11.3807
2	Italian	PBS	Ital_6	Ital62PBS1	2200	Abdomen	6.816	11.6256
2	Italian	PBS	Ital_6	Ital62PBS2	2470	Abdomen	3.7647	11.0379
2	Italian	PBS	Ital_6	Ital62PBS3	2740	Abdomen	5.7948	12.0907
4	Italian	Control	Ital_6	Ital64control1	2998	Abdomen	4.2889	11.741
4	Italian	Control	Ital_6	Ital64control2	3268	Abdomen	6.8457	12.0583
4	Italian	Control	Ital_6	Ital64control3	3538	Abdomen	7.7766	11.9807
4	Italian	DWV	Ital_6	Ital64DWV1	3004	Abdomen	9.3742	12.0731
4	Italian	DWV	Ital_6	Ital64DWV2	3274	Abdomen	6.6493	11.9665
4	Italian	DWV	Ital_6	Ital64DWV3	3544	Abdomen	10.3773	12.3054
4	Italian	PBS	Ital_6	Ital64PBS1	3010	Abdomen	4.3442	12.023
4	Italian	PBS	Ital_6	Ital64PBS2	3280	Abdomen	5.2624	11.8974
4	Italian	PBS	Ital_6	Ital64PBS3	3550	Abdomen	5.3495	12.155
7	Italian	Control	Ital_6	Ital67control1	3808	Abdomen	7.6183	8.2505
7	Italian	Control	Ital_6	Ital67control2	4078	Abdomen	6.4737	7.3691
7	Italian	Control	Ital_6	Ital67control3	4348	Abdomen	5.8857	8.0235
7	Italian	DWV	Ital_6	Ital67DWV1	3814	Abdomen	11.6162	11.9679
7	Italian	DWV	Ital_6	Ital67DWV2	4084	Abdomen	11.0896	11.7921
7	Italian	DWV	Ital_6	Ital67DWV3	4354	Abdomen	10.9528	11.7122
7	Italian	PBS	Ital_6	Ital67PBS1	3820	Abdomen	6.2603	7.1258
7	Italian	PBS	Ital_6	Ital67PBS2	4090	Abdomen	4.1391	6.1635
7	Italian	PBS	Ital_6	Ital67PBS3	4360	Abdomen	7.2875	8.3634
10	Italian	Control	Ital_6	Ital610control1	4618	Abdomen	4.6082	12.0173
10	Italian	Control	Ital_6	Ital610control2	4888	Abdomen	7.5228	9.4759
10	Italian	Control	Ital_6	Ital610control3	5158	Abdomen	6.5956	10.0053
10	Italian	DWV	Ital_6	Ital610DWV1	4624	Abdomen	6.4008	11.7943
10	Italian	DWV	Ital_6	Ital610DWV2	4894	Abdomen	7.1109	12.2585
10	Italian	DWV	Ital_6	Ital610DWV3	5164	Abdomen	10.9183	12.3122
10	Italian	PBS	Ital_6	Ital610PBS1	4630	Abdomen	4.4934	12.1533
10	Italian	PBS	Ital_6	Ital610PBS2	4900	Abdomen	5.7535	12.4236
10	Italian	PBS	Ital_6	Ital610PBS3	5170	Abdomen	7.1668	12.2077
1	Pol-Line	Control	Pol_1	Pol11control1	1144	Abdomen	6.3434	7.0133
1	Pol-Line	Control	Pol_1	Pol11control2	1414	Abdomen	6.1471	7.1411
1	Pol-Line	Control	Pol_1	Pol11control3	1684	Abdomen	4.8302	5.8917
1	Pol-Line	DWV	Pol_1	Pol11DWV1	1150	Abdomen	5.7372	6.9712
1	Pol-Line	DWV	Pol_1	Pol11DWV2	1420	Abdomen	6.6413	6.7317
1	Pol-Line	DWV	Pol_1	Pol11DWV3	1690	Abdomen	5.5248	5.9886
1	Pol-Line	PBS	Pol_1	Pol11PBS1	1156	Abdomen	5.6343	6.7644
1	Pol-Line	PBS	Pol_1	Pol11PBS2	1426	Abdomen	5.9335	7.139
1	Pol-Line	PBS	Pol_1	Pol11PBS3	1696	Abdomen	6.0326	6.3288
2	Pol-Line	Control	Pol_1	Pol12control1	1954	Abdomen	7.1312	11.0652
2	Pol-Line	Control	Pol_1	Pol12control2	2224	Abdomen	5.2836	11.3745
2	Pol-Line	Control	Pol_1	Pol12control3	2494	Abdomen	7.7004	10.6017
2	Pol-Line	DWV	Pol_1	Pol12DWV1	1960	Abdomen	7.9802	11.716
2	Pol-Line	DWV	Pol_1	Pol12DWV2	2230	Abdomen	6.2579	11.5228
2	Pol-Line	DWV	Pol_1	Pol12DWV3	2500	Abdomen	6.9027	11.7723
2	Pol-Line	PBS	Pol_1	Pol12PBS1	1966	Abdomen	5.1209	11.6977
2	Pol-Line	PBS	Pol_1	Pol12PBS2	2236	Abdomen	7.7954	11.6669
2	Pol-Line	PBS	Pol_1	Pol12PBS3	2506	Abdomen	3.0615	11.8224
4	Pol-Line	Control	Pol_1	Pol14control1	2764	Abdomen	6.2557	10.8616
4	Pol-Line	Control	Pol_1	Pol14control2	3034	Abdomen	6.2552	7.7234
4	Pol-Line	Control	Pol_1	Pol14control3	3304	Abdomen	5.1564	11.7948
4	Pol-Line	DWV	Pol_1	Pol14DWV1	2770	Abdomen	4.3328	11.6879
4	Pol-Line	DWV	Pol_1	Pol14DWV2	3040	Abdomen	9.5095	12.1196
4	Pol-Line	DWV	Pol_1	Pol14DWV3	3310	Abdomen	7.4889	11.9807
4	Pol-Line	PBS	Pol_1	Pol14PBS1	2776	Abdomen	8.2152	11.7071
4	Pol-Line	PBS	Pol_1	Pol14PBS2	3046	Abdomen	8.3878	12.0985
4	Pol-Line	PBS	Pol_1	Pol14PBS3	3316	Abdomen	7.9412	11.8933
7	Pol-Line	Control	Pol_1	Pol17control1	3574	Abdomen	5.8975	9.0236
7	Pol-Line	Control	Pol_1	Pol17control2	3844	Abdomen	7.7129	9.8422
7	Pol-Line	Control	Pol_1	Pol17control3	4114	Abdomen	3.7787	7.5829
7	Pol-Line	DWV	Pol_1	Pol17DWV1	3580	Abdomen	7.2989	12.1563
7	Pol-Line	DWV	Pol_1	Pol17DWV2	3850	Abdomen	10.8415	12.3365
7	Pol-Line	DWV	Pol_1	Pol17DWV3	4120	Abdomen	10.233	12.2195
7	Pol-Line	PBS	Pol_1	Pol17PBS1	3586	Abdomen	9.3999	12.333
7	Pol-Line	PBS	Pol_1	Pol17PBS2	3856	Abdomen	9.2362	12.3868
7	Pol-Line	PBS	Pol_1	Pol17PBS3	4126	Abdomen	9.6123	12.0587
10	Pol-Line	Control	Pol_1	Pol110control1	4384	Abdomen	5.6378	12.1251
10	Pol-Line	Control	Pol_1	Pol110control2	4654	Abdomen	6.0549	7.6332
10	Pol-Line	Control	Pol_1	Pol110control3	4924	Abdomen	6.7133	10.7493
10	Pol-Line	DWV	Pol_1	Pol110DWV1	4390	Abdomen	5.9541	12.0046
10	Pol-Line	DWV	Pol_1	Pol110DWV2	4660	Abdomen	5.5478	11.9105
10	Pol-Line	DWV	Pol_1	Pol110DWV3	4930	Abdomen	6.2433	12.4541
10	Pol-Line	PBS	Pol_1	Pol110PBS1	4396	Abdomen	4.5464	12.1561
10	Pol-Line	PBS	Pol_1	Pol110PBS2	4666	Abdomen	4.326	6.6544
10	Pol-Line	PBS	Pol_1	Pol110PBS3	4936	Abdomen	6.061	12.0988
1	Pol-Line	Control	Pol_3	Pol31control1	1288	Abdomen	5.4775	8.8253
1	Pol-Line	Control	Pol_3	Pol31control2	1558	Abdomen	3.0811	6.864
1	Pol-Line	Control	Pol_3	Pol31control3	1828	Abdomen	5.8203	7.005
1	Pol-Line	DWV	Pol_3	Pol31DWV1	1294	Abdomen	5.1253	9.9313
1	Pol-Line	DWV	Pol_3	Pol31DWV2	1564	Abdomen	6.3759	9.6853
1	Pol-Line	DWV	Pol_3	Pol31DWV3	1834	Abdomen	5.6217	9.7569
1	Pol-Line	PBS	Pol_3	Pol31PBS1	1300	Abdomen	4.1271	6.5106
1	Pol-Line	PBS	Pol_3	Pol31PBS2	1570	Abdomen	4.4763	10.1791
1	Pol-Line	PBS	Pol_3	Pol31PBS3	1840	Abdomen	8.142	9.9756
2	Pol-Line	Control	Pol_3	Pol32control1	2098	Abdomen	5.1496	7.0011
2	Pol-Line	Control	Pol_3	Pol32control2	2368	Abdomen	2.9771	7.6178
2	Pol-Line	Control	Pol_3	Pol32control3	2638	Abdomen	6.176	6.1676
2	Pol-Line	DWV	Pol_3	Pol32DWV1	2104	Abdomen	7.2524	11.6773
2	Pol-Line	DWV	Pol_3	Pol32DWV2	2374	Abdomen	5.9077	11.3011
2	Pol-Line	DWV	Pol_3	Pol32DWV3	2644	Abdomen	4.2174	11.602
2	Pol-Line	PBS	Pol_3	Pol32PBS1	2110	Abdomen	7.3458	11.593
2	Pol-Line	PBS	Pol_3	Pol32PBS2	2380	Abdomen		10.7758
2	Pol-Line	PBS	Pol_3	Pol32PBS3	2650	Abdomen	2.5697	11.5511
4	Pol-Line	Control	Pol_3	Pol34control1	2908	Abdomen	7.2346	11.5851
4	Pol-Line	Control	Pol_3	Pol34control2	3178	Abdomen	5.284	12.0008
4	Pol-Line	Control	Pol_3	Pol34control3	3448	Abdomen	6.3335	11.949
4	Pol-Line	DWV	Pol_3	Pol34DWV1	2914	Abdomen	9.5226	11.7744
4	Pol-Line	DWV	Pol_3	Pol34DWV2	3184	Abdomen	10.1996	12.1092
4	Pol-Line	DWV	Pol_3	Pol34DWV3	3454	Abdomen	8.5209	12.1071
4	Pol-Line	PBS	Pol_3	Pol34PBS1	2920	Abdomen	7.4874	11.7662
4	Pol-Line	PBS	Pol_3	Pol34PBS2	3190	Abdomen	8.4519	11.9667
4	Pol-Line	PBS	Pol_3	Pol34PBS3	3460	Abdomen	8.9562	12.1614
7	Pol-Line	Control	Pol_3	Pol37control1	3718	Abdomen	5.6535	12.3216
7	Pol-Line	Control	Pol_3	Pol37control2	3988	Abdomen	7.6602	12.3205
7	Pol-Line	Control	Pol_3	Pol37control3	4258	Abdomen	6.0054	12.2928
7	Pol-Line	DWV	Pol_3	Pol37DWV1	3724	Abdomen	9.6737	12.422
7	Pol-Line	DWV	Pol_3	Pol37DWV2	3994	Abdomen	6.9031	12.219
7	Pol-Line	DWV	Pol_3	Pol37DWV3	4264	Abdomen	5.8333	12.0083
7	Pol-Line	PBS	Pol_3	Pol37PBS1	3730	Abdomen	5.1286	12.489
7	Pol-Line	PBS	Pol_3	Pol37PBS2	4000	Abdomen	9.8069	12.3917
7	Pol-Line	PBS	Pol_3	Pol37PBS3	4270	Abdomen	8.8258	12.288
10	Pol-Line	Control	Pol_3	Pol310control1	4528	Abdomen	6.0212	12.0269
10	Pol-Line	Control	Pol_3	Pol310control2	4798	Abdomen	5.9376	12.2159
10	Pol-Line	Control	Pol_3	Pol310control3	5068	Abdomen	5.6882	12.2303
10	Pol-Line	DWV	Pol_3	Pol310DWV1	4534	Abdomen	10.9806	11.863
10	Pol-Line	DWV	Pol_3	Pol310DWV2	4804	Abdomen	11.3035	11.8737
10	Pol-Line	DWV	Pol_3	Pol310DWV3	5074	Abdomen	11.2402	10.9383
10	Pol-Line	PBS	Pol_3	Pol310PBS1	4540	Abdomen	6.5984	11.9102
10	Pol-Line	PBS	Pol_3	Pol310PBS2	4810	Abdomen	7.2033	12.0986
10	Pol-Line	PBS	Pol_3	Pol310PBS3	5080	Abdomen	5.9359	8.6168
1	Pol-Line	Control	Pol_4	Pol41control1	1342	Abdomen	5.468	6.3182
1	Pol-Line	Control	Pol_4	Pol41control2	1612	Abdomen	4.7646	5.7393
1	Pol-Line	Control	Pol_4	Pol41control3	1882	Abdomen	5.308	6.1397
1	Pol-Line	DWV	Pol_4	Pol41DWV1	1348	Abdomen	4.6978	10.2151
1	Pol-Line	DWV	Pol_4	Pol41DWV2	1618	Abdomen	5.7078	8.4206
1	Pol-Line	DWV	Pol_4	Pol41DWV3	1888	Abdomen	6.5892	9.4497
1	Pol-Line	PBS	Pol_4	Pol41PBS1	1354	Abdomen	4.8927	9.953
1	Pol-Line	PBS	Pol_4	Pol41PBS2	1624	Abdomen	5.1567	9.8647
1	Pol-Line	PBS	Pol_4	Pol41PBS3	1894	Abdomen	5.089	9.7283
2	Pol-Line	Control	Pol_4	Pol42control1	2152	Abdomen	5.4779	11.1627
2	Pol-Line	Control	Pol_4	Pol42control2	2422	Abdomen	3.5591	6.4311
2	Pol-Line	Control	Pol_4	Pol42control3	2692	Abdomen	3.9481	6.9057
2	Pol-Line	DWV	Pol_4	Pol42DWV1	2158	Abdomen	6.3835	6.1227
2	Pol-Line	DWV	Pol_4	Pol42DWV2	2428	Abdomen		3.8052
2	Pol-Line	DWV	Pol_4	Pol42DWV3	2698	Abdomen		11.2865
2	Pol-Line	PBS	Pol_4	Pol42PBS1	2164	Abdomen	6.5588	7.2467
2	Pol-Line	PBS	Pol_4	Pol42PBS2	2434	Abdomen		9.076
2	Pol-Line	PBS	Pol_4	Pol42PBS3	2704	Abdomen		11.0954
4	Pol-Line	Control	Pol_4	Pol44control1	2962	Abdomen	3.5545	11.9162
4	Pol-Line	Control	Pol_4	Pol44control2	3232	Abdomen	3.6234	11.9437
4	Pol-Line	Control	Pol_4	Pol44control3	3502	Abdomen	7.2267	11.7226
4	Pol-Line	DWV	Pol_4	Pol44DWV1	2968	Abdomen	5.6005	6.7974
4	Pol-Line	DWV	Pol_4	Pol44DWV2	3238	Abdomen	4.6793	11.5821
4	Pol-Line	DWV	Pol_4	Pol44DWV3	3508	Abdomen	4.9896	6.8601
4	Pol-Line	PBS	Pol_4	Pol44PBS1	2974	Abdomen	3.9787	7.0185
4	Pol-Line	PBS	Pol_4	Pol44PBS2	3244	Abdomen	6.5032	7.8091
4	Pol-Line	PBS	Pol_4	Pol44PBS3	3514	Abdomen	6.7006	11.9633
7	Pol-Line	Control	Pol_4	Pol47control1	3772	Abdomen	7.3509	12.1556
7	Pol-Line	Control	Pol_4	Pol47control2	4042	Abdomen	5.9203	12.3188
7	Pol-Line	Control	Pol_4	Pol47control3	4312	Abdomen	6.7311	8.1819
7	Pol-Line	DWV	Pol_4	Pol47DWV1	3778	Abdomen	11.5437	12.2563
7	Pol-Line	DWV	Pol_4	Pol47DWV2	4048	Abdomen	8.1785	12.1327
7	Pol-Line	DWV	Pol_4	Pol47DWV3	4318	Abdomen	5.8051	12.1461
7	Pol-Line	PBS	Pol_4	Pol47PBS1	3784	Abdomen	7.0561	12.1085
7	Pol-Line	PBS	Pol_4	Pol47PBS2	4054	Abdomen	5.4597	7.9527
7	Pol-Line	PBS	Pol_4	Pol47PBS3	4324	Abdomen	6.581	11.9919
10	Pol-Line	Control	Pol_4	Pol410control1	4582	Abdomen	5.1607	7.9509
10	Pol-Line	Control	Pol_4	Pol410control2	4852	Abdomen	6.9264	8.0097
10	Pol-Line	Control	Pol_4	Pol410control3	5122	Abdomen	5.9	7.6445
10	Pol-Line	DWV	Pol_4	Pol410DWV1	4588	Abdomen	10.6719	7.1693
10	Pol-Line	DWV	Pol_4	Pol410DWV2	4858	Abdomen	9.9532	12.2278
10	Pol-Line	DWV	Pol_4	Pol410DWV3	5128	Abdomen	4.5155	12.2592
10	Pol-Line	PBS	Pol_4	Pol410PBS1	4594	Abdomen	2.8825	12.0766
10	Pol-Line	PBS	Pol_4	Pol410PBS2	4864	Abdomen	6.0703	11.9279
10	Pol-Line	PBS	Pol_4	Pol410PBS3	5134	Abdomen	6.6668	11.9127
1	Russian	Control	Rus_1	Rus11control1	1162	Abdomen	8.0024	8.3227
1	Russian	Control	Rus_1	Rus11control2	1432	Abdomen	8.9409	8.8426
1	Russian	Control	Rus_1	Rus11control3	1702	Abdomen	8.8936	9.1677
1	Russian	DWV	Rus_1	Rus11DWV1	1168	Abdomen	4.7292
1	Russian	DWV	Rus_1	Rus11DWV2	1438	Abdomen	4.4055	7.733
1	Russian	DWV	Rus_1	Rus11DWV3	1708	Abdomen	4.8626	8.3464
1	Russian	PBS	Rus_1	Rus11PBS1	1174	Abdomen	5.9157	8.3812
1	Russian	PBS	Rus_1	Rus11PBS2	1444	Abdomen	4.2669	6.9645
1	Russian	PBS	Rus_1	Rus11PBS3	1714	Abdomen	4.7975	7.4393
2	Russian	Control	Rus_1	Rus12control1	1972	Abdomen	6.4526	7.0575
2	Russian	Control	Rus_1	Rus12control2	2242	Abdomen	5.0699	5.7874
2	Russian	Control	Rus_1	Rus12control3	2512	Abdomen	3.091	11.2734
2	Russian	DWV	Rus_1	Rus12DWV1	1978	Abdomen	11.4917	11.518
2	Russian	DWV	Rus_1	Rus12DWV2	2248	Abdomen	11.3002	11.3455
2	Russian	DWV	Rus_1	Rus12DWV3	2518	Abdomen	10.9559	11.3138
2	Russian	PBS	Rus_1	Rus12PBS1	1984	Abdomen	6.0441	10.7621
2	Russian	PBS	Rus_1	Rus12PBS2	2254	Abdomen	7.2821	11.0794
2	Russian	PBS	Rus_1	Rus12PBS3	2524	Abdomen	5.0374	10.9932
4	Russian	Control	Rus_1	Rus14control1	2782	Abdomen	5.6178	6.9899
4	Russian	Control	Rus_1	Rus14control2	3052	Abdomen	5.6618	7.9319
4	Russian	Control	Rus_1	Rus14control3	3322	Abdomen	5.2874	11.8706
4	Russian	DWV	Rus_1	Rus14DWV1	2788	Abdomen	11.5643	11.2799
4	Russian	DWV	Rus_1	Rus14DWV2	3058	Abdomen	5.813	11.9222
4	Russian	DWV	Rus_1	Rus14DWV3	3328	Abdomen	11.2078	12.0427
4	Russian	PBS	Rus_1	Rus14PBS1	2794	Abdomen	6.623	11.8055
4	Russian	PBS	Rus_1	Rus14PBS2	3064	Abdomen	4.8695	11.9802
4	Russian	PBS	Rus_1	Rus14PBS3	3334	Abdomen	5.5264	11.7881
7	Russian	Control	Rus_1	Rus17control1	3592	Abdomen	4.4862	12.4519
7	Russian	Control	Rus_1	Rus17control2	3862	Abdomen	6.789	8.3082
7	Russian	Control	Rus_1	Rus17control3	4132	Abdomen	6.0692	9.1345
7	Russian	DWV	Rus_1	Rus17DWV1	3598	Abdomen	11.5721	11.9628
7	Russian	DWV	Rus_1	Rus17DWV2	3868	Abdomen	11.5609	11.9687
7	Russian	DWV	Rus_1	Rus17DWV3	4138	Abdomen	11.3501	11.9629
7	Russian	PBS	Rus_1	Rus17PBS1	3604	Abdomen	5.1467	12.2587
7	Russian	PBS	Rus_1	Rus17PBS2	3874	Abdomen	6.7523	12.2685
7	Russian	PBS	Rus_1	Rus17PBS3	4144	Abdomen	7.5726	12.1619
10	Russian	Control	Rus_1	Rus110control1	4402	Abdomen	5.4278	9.0274
10	Russian	Control	Rus_1	Rus110control2	4672	Abdomen	5.0964	7.0533
10	Russian	Control	Rus_1	Rus110control3	4942	Abdomen	7.6746	8.5993
10	Russian	DWV	Rus_1	Rus110DWV1	4408	Abdomen	11.4686	11.9861
10	Russian	DWV	Rus_1	Rus110DWV2	4678	Abdomen	11.2252	11.857
10	Russian	DWV	Rus_1	Rus110DWV3	4948	Abdomen	10.4557	10.9319
10	Russian	PBS	Rus_1	Rus110PBS1	4414	Abdomen	4.504	8.318
10	Russian	PBS	Rus_1	Rus110PBS2	4684	Abdomen	7.3921	8.4793
10	Russian	PBS	Rus_1	Rus110PBS3	4954	Abdomen	7.668	8.4147
1	Russian	Control	Rus_2	Rus21control1	1234	Abdomen	6.4541	6.9528
1	Russian	Control	Rus_2	Rus21control2	1504	Abdomen	5.376	5.9464
1	Russian	Control	Rus_2	Rus21control3	1774	Abdomen	5.8661	6.9298
1	Russian	DWV	Rus_2	Rus21DWV1	1240	Abdomen	9.9083	9.578
1	Russian	DWV	Rus_2	Rus21DWV2	1510	Abdomen	9.5777	9.3445
1	Russian	DWV	Rus_2	Rus21DWV3	1780	Abdomen	9.2191	9.2534
1	Russian	PBS	Rus_2	Rus21PBS1	1246	Abdomen	8.1951	9.6517
1	Russian	PBS	Rus_2	Rus21PBS2	1516	Abdomen	5.0887	5.743
1	Russian	PBS	Rus_2	Rus21PBS3	1786	Abdomen	7.7488	8.1531
2	Russian	Control	Rus_2	Rus22control1	2044	Abdomen	7.3007	7.505
2	Russian	Control	Rus_2	Rus22control2	2314	Abdomen	3.1659	7.7875
2	Russian	Control	Rus_2	Rus22control3	2584	Abdomen	5.1118	6.9417
2	Russian	DWV	Rus_2	Rus22DWV1	2050	Abdomen	11.1883	11.1689
2	Russian	DWV	Rus_2	Rus22DWV2	2320	Abdomen	6.9179	9.8783
2	Russian	DWV	Rus_2	Rus22DWV3	2590	Abdomen	9.4258	11.3668
2	Russian	PBS	Rus_2	Rus22PBS1	2056	Abdomen	5.2552	5.9617
2	Russian	PBS	Rus_2	Rus22PBS2	2326	Abdomen	3.5965	10.0029
2	Russian	PBS	Rus_2	Rus22PBS3	2596	Abdomen	5.4377	11.052
4	Russian	Control	Rus_2	Rus24control1	2854	Abdomen	5.9398	6.7344
4	Russian	Control	Rus_2	Rus24control2	3124	Abdomen	5.0447	7.0927
4	Russian	Control	Rus_2	Rus24control3	3394	Abdomen	4.9113	7.443
4	Russian	DWV	Rus_2	Rus24DWV1	2860	Abdomen	11.6691	11.4462
4	Russian	DWV	Rus_2	Rus24DWV2	3130	Abdomen	11.2363	12.0207
4	Russian	DWV	Rus_2	Rus24DWV3	3400	Abdomen	11.1053	11.9975
4	Russian	PBS	Rus_2	Rus24PBS1	2866	Abdomen	6.7742	11.6734
4	Russian	PBS	Rus_2	Rus24PBS2	3136	Abdomen	6.4461	11.9543
4	Russian	PBS	Rus_2	Rus24PBS3	3406	Abdomen	6.3562	12.0409
7	Russian	Control	Rus_2	Rus27control1	3664	Abdomen	6.9411	8.4974
7	Russian	Control	Rus_2	Rus27control2	3934	Abdomen	6.8037	9.1335
7	Russian	Control	Rus_2	Rus27control3	4204	Abdomen	4.2856	7.4503
7	Russian	DWV	Rus_2	Rus27DWV1	3670	Abdomen	11.6505	12.0992
7	Russian	DWV	Rus_2	Rus27DWV2	3940	Abdomen	11.5462	11.9671
7	Russian	DWV	Rus_2	Rus27DWV3	4210	Abdomen	11.2827	12.0662
7	Russian	PBS	Rus_2	Rus27PBS1	3676	Abdomen	5.4775	11.9464
7	Russian	PBS	Rus_2	Rus27PBS2	3946	Abdomen	6.066	12.376
7	Russian	PBS	Rus_2	Rus27PBS3	4216	Abdomen	6.8332	12.3019
10	Russian	Control	Rus_2	Rus210control1	4474	Abdomen	7.4646	8.2417
10	Russian	Control	Rus_2	Rus210control2	4744	Abdomen	6.3147	8.5075
10	Russian	Control	Rus_2	Rus210control3	4966	Abdomen	4.788	8.8686
10	Russian	DWV	Rus_2	Rus210DWV1	4480	Abdomen	11.2988	11.8477
10	Russian	DWV	Rus_2	Rus210DWV2	4750	Abdomen	10.627	12.1535
10	Russian	DWV	Rus_2	Rus210DWV3	4972	Abdomen	11.342	7.2605
10	Russian	PBS	Rus_2	Rus210PBS1	4486	Abdomen	5.9223	11.6423
10	Russian	PBS	Rus_2	Rus210PBS2	4756	Abdomen	11.3512	8.3076
10	Russian	PBS	Rus_2	Rus210PBS3	4978	Abdomen	10.7079	6.4633
1	Russian	Control	Rus_3	Rus31control1	1306	Abdomen	6.4554	6.112
1	Russian	Control	Rus_3	Rus31control2	1576	Abdomen	5.7874	5.5913
1	Russian	Control	Rus_3	Rus31control3	1846	Abdomen	5.5262	6.327
1	Russian	DWV	Rus_3	Rus31DWV1	1312	Abdomen	9.7919	9.8097
1	Russian	DWV	Rus_3	Rus31DWV2	1582	Abdomen	7.6446	7.2346
1	Russian	DWV	Rus_3	Rus31DWV3	1852	Abdomen	10.131	10.0054
1	Russian	PBS	Rus_3	Rus31PBS1	1318	Abdomen	6.5337	6.1005
1	Russian	PBS	Rus_3	Rus31PBS2	1588	Abdomen	9.5875	9.5912
1	Russian	PBS	Rus_3	Rus31PBS3	1858	Abdomen	7.2394	7.2597
2	Russian	Control	Rus_3	Rus32control1	2116	Abdomen	6.5181	6.6676
2	Russian	Control	Rus_3	Rus32control2	2386	Abdomen	4.0995	6.0044
2	Russian	Control	Rus_3	Rus32control3	2656	Abdomen	5.6569	7.3564
2	Russian	DWV	Rus_3	Rus32DWV1	2122	Abdomen	11.098	11.1493
2	Russian	DWV	Rus_3	Rus32DWV2	2392	Abdomen	9.0403	10.68
2	Russian	DWV	Rus_3	Rus32DWV3	2662	Abdomen	10.954	11.3035
2	Russian	PBS	Rus_3	Rus32PBS1	2128	Abdomen	4.9202	5.8109
2	Russian	PBS	Rus_3	Rus32PBS2	2398	Abdomen	4.1606	6.7168
2	Russian	PBS	Rus_3	Rus32PBS3	2668	Abdomen	6.0092	7.0383
4	Russian	Control	Rus_3	Rus34control1	2926	Abdomen	6.8598	8.4584
4	Russian	Control	Rus_3	Rus34control2	3196	Abdomen	5.553	7.9444
4	Russian	Control	Rus_3	Rus34control3	3466	Abdomen	6.2598	7.7222
4	Russian	DWV	Rus_3	Rus34DWV1	2932	Abdomen	11.5822	11.3258
4	Russian	DWV	Rus_3	Rus34DWV2	3202	Abdomen	11.1772	12.044
4	Russian	DWV	Rus_3	Rus34DWV3	3472	Abdomen	11.0852	11.9887
4	Russian	PBS	Rus_3	Rus34PBS1	2938	Abdomen	5.5994	7.1712
4	Russian	PBS	Rus_3	Rus34PBS2	3208	Abdomen	5.3897	6.9879
4	Russian	PBS	Rus_3	Rus34PBS3	3478	Abdomen	6.5194	8.0128
7	Russian	Control	Rus_3	Rus37control1	3736	Abdomen	7.2511	9.9565
7	Russian	Control	Rus_3	Rus37control2	4006	Abdomen	8.2953	8.8231
7	Russian	Control	Rus_3	Rus37control3	4276	Abdomen	6.9147	8.275
7	Russian	DWV	Rus_3	Rus37DWV1	3742	Abdomen	11.3415	11.9078
7	Russian	DWV	Rus_3	Rus37DWV2	4012	Abdomen	11.2884	11.7628
7	Russian	DWV	Rus_3	Rus37DWV3	4282	Abdomen	11.3236	11.9299
7	Russian	PBS	Rus_3	Rus37PBS1	3748	Abdomen	6.5562	10.1914
7	Russian	PBS	Rus_3	Rus37PBS2	4018	Abdomen	7.7315	8.1952
7	Russian	PBS	Rus_3	Rus37PBS3	4288	Abdomen	4.3993	6.8379
10	Russian	Control	Rus_3	Rus310control1	4546	Abdomen	5.9351	7.6205
10	Russian	Control	Rus_3	Rus310control2	4816	Abdomen	5.8228	8.0189
10	Russian	Control	Rus_3	Rus310control3	5086	Abdomen	4.6862	7.5865
10	Russian	DWV	Rus_3	Rus310DWV1	4552	Abdomen	9.1256	11.8677
10	Russian	DWV	Rus_3	Rus310DWV2	4822	Abdomen	11.324	11.6941
10	Russian	DWV	Rus_3	Rus310DWV3	5092	Abdomen	7.335	8.3886
10	Russian	PBS	Rus_3	Rus310PBS1	4558	Abdomen	9.9903	7.944
10	Russian	PBS	Rus_3	Rus310PBS2	4828	Abdomen	11.259	7.2234
10	Russian	PBS	Rus_3	Rus310PBS3	5098	Abdomen	10.8494	8.1912
1	Saskatraz	Control	SK_1	SK11control1	1180	Abdomen	5.4079
1	Saskatraz	Control	SK_1	SK11control2	1450	Abdomen	4.1881	6.2363
1	Saskatraz	Control	SK_1	SK11control3	1720	Abdomen	4.7168	5.2685
1	Saskatraz	DWV	SK_1	SK11DWV1	1186	Abdomen	5.2673	9.9236
1	Saskatraz	DWV	SK_1	SK11DWV2	1456	Abdomen	11.5293	11.5494
1	Saskatraz	DWV	SK_1	SK11DWV3	1726	Abdomen	4.7662	9.7942
1	Saskatraz	PBS	SK_1	SK11PBS1	1192	Abdomen	5.8425	10.5791
1	Saskatraz	PBS	SK_1	SK11PBS2	1462	Abdomen	5.6866	8.8553
1	Saskatraz	PBS	SK_1	SK11PBS3	1732	Abdomen	5.2519	9.2541
2	Saskatraz	Control	SK_1	SK12control1	1990	Abdomen	6.3667	6.8429
2	Saskatraz	Control	SK_1	SK12control2	2260	Abdomen	6.8813	7.8859
2	Saskatraz	Control	SK_1	SK12control3	2530	Abdomen	3.2223	6.7178
2	Saskatraz	DWV	SK_1	SK12DWV1	1996	Abdomen	4.5251	11.412
2	Saskatraz	DWV	SK_1	SK12DWV2	2266	Abdomen	6.1918	11.6661
2	Saskatraz	DWV	SK_1	SK12DWV3	2536	Abdomen	6.3387	11.6976
2	Saskatraz	PBS	SK_1	SK12PBS1	2002	Abdomen	4.7053	11.5886
2	Saskatraz	PBS	SK_1	SK12PBS2	2272	Abdomen	6.3134	11.6661
2	Saskatraz	PBS	SK_1	SK12PBS3	2542	Abdomen	2.411	11.8436
4	Saskatraz	Control	SK_1	SK14control1	2800	Abdomen	8.9551	11.5357
4	Saskatraz	Control	SK_1	SK14control2	3070	Abdomen	5.6358	7.8914
4	Saskatraz	Control	SK_1	SK14control3	3340	Abdomen	5.7697	7.1048
4	Saskatraz	DWV	SK_1	SK14DWV1	2806	Abdomen	9.8008	11.624
4	Saskatraz	DWV	SK_1	SK14DWV2	3076	Abdomen	8.528	12.0101
4	Saskatraz	DWV	SK_1	SK14DWV3	3346	Abdomen	6.2448	12.0801
4	Saskatraz	PBS	SK_1	SK14PBS1	2812	Abdomen	8.4919	11.7356
4	Saskatraz	PBS	SK_1	SK14PBS2	3082	Abdomen	8.4604	12.0447
4	Saskatraz	PBS	SK_1	SK14PBS3	3352	Abdomen	8.3704	11.8838
7	Saskatraz	Control	SK_1	SK17control1	3610	Abdomen	8.7579	9.4994
7	Saskatraz	Control	SK_1	SK17control2	3880	Abdomen	9.1414	12.3811
7	Saskatraz	Control	SK_1	SK17control3	4150	Abdomen		1.3673
7	Saskatraz	DWV	SK_1	SK17DWV1	3616	Abdomen	11.2517	12.5041
7	Saskatraz	DWV	SK_1	SK17DWV2	3886	Abdomen	9.9512	12.3081
7	Saskatraz	DWV	SK_1	SK17DWV3	4156	Abdomen	9.2202	12.3974
7	Saskatraz	PBS	SK_1	SK17PBS1	3622	Abdomen	9.6151	12.4526
7	Saskatraz	PBS	SK_1	SK17PBS2	3892	Abdomen	9.5477	12.3823
7	Saskatraz	PBS	SK_1	SK17PBS3	4162	Abdomen	9.7628	12.2956
10	Saskatraz	Control	SK_1	SK110control1	4420	Abdomen	7.6837	9.8948
10	Saskatraz	Control	SK_1	SK110control2	4690	Abdomen	5.1682	12.0279
10	Saskatraz	Control	SK_1	SK110control3	4960	Abdomen	6.4953	9.7603
10	Saskatraz	DWV	SK_1	SK110DWV1	4426	Abdomen	7.3509	11.7619
10	Saskatraz	DWV	SK_1	SK110DWV2	4696	Abdomen	7.2945	12.306
10	Saskatraz	DWV	SK_1	SK110DWV3	5014	Abdomen	11.1061	11.9457
10	Saskatraz	PBS	SK_1	SK110PBS1	4432	Abdomen	5.3895	12.027
10	Saskatraz	PBS	SK_1	SK110PBS2	4702	Abdomen	6.3356	12.0833
10	Saskatraz	PBS	SK_1	SK110PBS3	5020	Abdomen	6.7189	12.0835
1	Saskatraz	Control	SK_2	SK21control1	1252	Abdomen	7.9403	8.3039
1	Saskatraz	Control	SK_2	SK21control2	1522	Abdomen	5.1512	7.1316
1	Saskatraz	Control	SK_2	SK21control3	1792	Abdomen	6.503	7.428
1	Saskatraz	DWV	SK_2	SK21DWV1	1258	Abdomen	8.7127	8.801
1	Saskatraz	DWV	SK_2	SK21DWV2	1528	Abdomen	8.6978	8.6903
1	Saskatraz	DWV	SK_2	SK21DWV3	1798	Abdomen	8.6129	9.3123
1	Saskatraz	PBS	SK_2	SK21PBS1	1264	Abdomen	6.0618	7.1663
1	Saskatraz	PBS	SK_2	SK21PBS2	1534	Abdomen	4.2846	5.2927
1	Saskatraz	PBS	SK_2	SK21PBS3	1804	Abdomen	5.8134	6.2531
2	Saskatraz	Control	SK_2	SK22control1	2062	Abdomen	7.1211	7.3894
2	Saskatraz	Control	SK_2	SK22control2	2332	Abdomen		4.1272
2	Saskatraz	Control	SK_2	SK22control3	2602	Abdomen	5.7726	7.3325
2	Saskatraz	DWV	SK_2	SK22DWV1	2068	Abdomen	11.1411	11.3516
2	Saskatraz	DWV	SK_2	SK22DWV2	2338	Abdomen	7.2309	9.6281
2	Saskatraz	DWV	SK_2	SK22DWV3	2608	Abdomen	9.0465	9.8024
2	Saskatraz	PBS	SK_2	SK22PBS1	2074	Abdomen	5.7773	11.2489
2	Saskatraz	PBS	SK_2	SK22PBS2	2344	Abdomen	5.9872	7.6055
2	Saskatraz	PBS	SK_2	SK22PBS3	2614	Abdomen		5.2656
4	Saskatraz	Control	SK_2	SK24control1	2872	Abdomen	5.5106	7.6294
4	Saskatraz	Control	SK_2	SK24control2	3142	Abdomen	4.5816	7.4256
4	Saskatraz	Control	SK_2	SK24control3	3412	Abdomen	7.2069	8.2115
4	Saskatraz	DWV	SK_2	SK24DWV1	2878	Abdomen	11.5737	11.3352
4	Saskatraz	DWV	SK_2	SK24DWV2	3148	Abdomen	11.0839	11.8689
4	Saskatraz	DWV	SK_2	SK24DWV3	3418	Abdomen	10.8185	11.7545
4	Saskatraz	PBS	SK_2	SK24PBS1	2884	Abdomen	6.6239	7.1157
4	Saskatraz	PBS	SK_2	SK24PBS2	3154	Abdomen	6.2168	7.569
4	Saskatraz	PBS	SK_2	SK24PBS3	3424	Abdomen	6.2611	7.3402
7	Saskatraz	Control	SK_2	SK27control1	3682	Abdomen	8.3279	8.8356
7	Saskatraz	Control	SK_2	SK27control2	3952	Abdomen	7.8644	8.527
7	Saskatraz	Control	SK_2	SK27control3	4222	Abdomen	5.6339	8.3139
7	Saskatraz	DWV	SK_2	SK27DWV1	3688	Abdomen	11.3289	11.8619
7	Saskatraz	DWV	SK_2	SK27DWV2	3958	Abdomen	11.3169	11.9672
7	Saskatraz	DWV	SK_2	SK27DWV3	4228	Abdomen	11.0948	11.9338
7	Saskatraz	PBS	SK_2	SK27PBS1	3694	Abdomen	11.5554	7.9894
7	Saskatraz	PBS	SK_2	SK27PBS2	3964	Abdomen	8.0711	8.9573
7	Saskatraz	PBS	SK_2	SK27PBS3	4234	Abdomen	6.2294	7.9821
10	Saskatraz	Control	SK_2	SK210control1	4492	Abdomen	5.3747	7.6326
10	Saskatraz	Control	SK_2	SK210control2	4762	Abdomen	6.5251	7.3448
10	Saskatraz	Control	SK_2	SK210control3	4984	Abdomen	6.9413	6.389
10	Saskatraz	DWV	SK_2	SK210DWV1	4498	Abdomen	10.8866	11.7802
10	Saskatraz	DWV	SK_2	SK210DWV2	4768	Abdomen	11.3529	11.9182
10	Saskatraz	DWV	SK_2	SK210DWV3	4990	Abdomen	11.3601	11.7683
10	Saskatraz	PBS	SK_2	SK210PBS1	4504	Abdomen	6.9246	7.611
10	Saskatraz	PBS	SK_2	SK210PBS2	4774	Abdomen	6.9376	7.9557
10	Saskatraz	PBS	SK_2	SK210PBS3	4996	Abdomen	7.997	7.6013
1	Saskatraz	Control	SK_3	SK31control1	1324	Abdomen	4.4358	4.9778
1	Saskatraz	Control	SK_3	SK31control2	1594	Abdomen	3.611	4.7214
1	Saskatraz	Control	SK_3	SK31control3	1864	Abdomen	5.5912	6.2489
1	Saskatraz	DWV	SK_3	SK31DWV1	1330	Abdomen	9.0639	7.8917
1	Saskatraz	DWV	SK_3	SK31DWV2	1600	Abdomen	7.1836	7.7661
1	Saskatraz	DWV	SK_3	SK31DWV3	1870	Abdomen	8.2528	8.5397
1	Saskatraz	PBS	SK_3	SK31PBS1	1336	Abdomen	6.379	6.2224
1	Saskatraz	PBS	SK_3	SK31PBS2	1606	Abdomen	3.1214	4.7995
1	Saskatraz	PBS	SK_3	SK31PBS3	1876	Abdomen	5.4862	6.542
2	Saskatraz	Control	SK_3	SK32control1	2134	Abdomen	4.9158	6.2156
2	Saskatraz	Control	SK_3	SK32control2	2404	Abdomen	2.98	6.7352
2	Saskatraz	Control	SK_3	SK32control3	2674	Abdomen		5.6732
2	Saskatraz	DWV	SK_3	SK32DWV1	2140	Abdomen	10.651	11.0999
2	Saskatraz	DWV	SK_3	SK32DWV2	2410	Abdomen	8.5097	10.0666
2	Saskatraz	DWV	SK_3	SK32DWV3	2680	Abdomen	8.5998	11.0582
2	Saskatraz	PBS	SK_3	SK32PBS1	2146	Abdomen	5.1687	6.009
2	Saskatraz	PBS	SK_3	SK32PBS2	2416	Abdomen	2.7755	5.8634
2	Saskatraz	PBS	SK_3	SK32PBS3	2686	Abdomen	6.0011	7.3722
4	Saskatraz	Control	SK_3	SK34control1	2944	Abdomen	4.3626	11.5333
4	Saskatraz	Control	SK_3	SK34control2	3214	Abdomen	6.4432	7.7601
4	Saskatraz	Control	SK_3	SK34control3	3484	Abdomen	5.7459	7.7033
4	Saskatraz	DWV	SK_3	SK34DWV1	2950	Abdomen	11.115	11.8174
4	Saskatraz	DWV	SK_3	SK34DWV2	3220	Abdomen	11.1286	12.0457
4	Saskatraz	DWV	SK_3	SK34DWV3	3490	Abdomen	11.4102	11.8587
4	Saskatraz	PBS	SK_3	SK34PBS1	2956	Abdomen	5.1003	6.7985
4	Saskatraz	PBS	SK_3	SK34PBS2	3226	Abdomen	4.3241	11.8391
4	Saskatraz	PBS	SK_3	SK34PBS3	3496	Abdomen	5.1808	6.6931
7	Saskatraz	Control	SK_3	SK37control1	3754	Abdomen	8.0948	12.0606
7	Saskatraz	Control	SK_3	SK37control2	4024	Abdomen	4.8582	6.8279
7	Saskatraz	Control	SK_3	SK37control3	4294	Abdomen	4.8924	8.0073
7	Saskatraz	DWV	SK_3	SK37DWV1	3760	Abdomen	11.5718	12.0838
7	Saskatraz	DWV	SK_3	SK37DWV2	4030	Abdomen	11.4827	12.1188
7	Saskatraz	DWV	SK_3	SK37DWV3	4300	Abdomen	11.3448	11.9244
7	Saskatraz	PBS	SK_3	SK37PBS1	3766	Abdomen	5.7323	9.4233
7	Saskatraz	PBS	SK_3	SK37PBS2	4036	Abdomen	5.0725	12.3688
7	Saskatraz	PBS	SK_3	SK37PBS3	4306	Abdomen	6.86	8.9405
10	Saskatraz	Control	SK_3	SK310control1	4564	Abdomen	6.2924	7.929
10	Saskatraz	Control	SK_3	SK310control2	4834	Abdomen	6.5754	7.2213
10	Saskatraz	Control	SK_3	SK310control3	5104	Abdomen	7.6659	8.326
10	Saskatraz	DWV	SK_3	SK310DWV1	4570	Abdomen	10.9365	11.7391
10	Saskatraz	DWV	SK_3	SK310DWV2	4840	Abdomen	11.4899	11.9827
10	Saskatraz	DWV	SK_3	SK310DWV3	5110	Abdomen	11.3463	11.9381
10	Saskatraz	PBS	SK_3	SK310PBS1	4576	Abdomen	6.489	9.0485
10	Saskatraz	PBS	SK_3	SK310PBS2	4846	Abdomen	5.6372	12.4859
10	Saskatraz	PBS	SK_3	SK310PBS3	5116	Abdomen	6.9571	11.766
1	Carniolan	Control	Carni_2	Carni21control1	1200	Hyp.Gland	5.2301	4.9718
1	Carniolan	Control	Carni_2	Carni21control2	1470	Hyp.Gland	5.8723	6.766
1	Carniolan	Control	Carni_2	Carni21control3	1740	Hyp.Gland	6.0276	6.2739
1	Carniolan	DWV	Carni_2	Carni21DWV1	1206	Hyp.Gland	5.9422	5.3852
1	Carniolan	DWV	Carni_2	Carni21DWV2	1476	Hyp.Gland	5.8031	5.6166
1	Carniolan	DWV	Carni_2	Carni21DWV3	1746	Hyp.Gland	4.6626	4.8656
1	Carniolan	PBS	Carni_2	Carni21PBS1	1212	Hyp.Gland	4.9672	4.945
1	Carniolan	PBS	Carni_2	Carni21PBS2	1482	Hyp.Gland	6.7209	6.617
1	Carniolan	PBS	Carni_2	Carni21PBS3	1752	Hyp.Gland	5.4044	5.9701
2	Carniolan	Control	Carni_2	Carni22control1	2010	Hyp.Gland	3.9696	9.0613
2	Carniolan	Control	Carni_2	Carni22control2	2280	Hyp.Gland	6.708	7.2741
2	Carniolan	Control	Carni_2	Carni22control3	2550	Hyp.Gland	6.4865	6.865
2	Carniolan	DWV	Carni_2	Carni22DWV1	2016	Hyp.Gland	5.2125	11.1287
2	Carniolan	DWV	Carni_2	Carni22DWV2	2286	Hyp.Gland	6.9736	10.7989
2	Carniolan	DWV	Carni_2	Carni22DWV3	2556	Hyp.Gland	7.38	10.1255
2	Carniolan	PBS	Carni_2	Carni22PBS1	2022	Hyp.Gland	4.2392	11.27
2	Carniolan	PBS	Carni_2	Carni22PBS2	2292	Hyp.Gland	6.98	10.5034
2	Carniolan	PBS	Carni_2	Carni22PBS3	2562	Hyp.Gland	7.0736	10.1388
4	Carniolan	Control	Carni_2	Carni24control1	2820	Hyp.Gland	6.0107	11.3605
4	Carniolan	Control	Carni_2	Carni24control2	3090	Hyp.Gland	5.8726	7.4844
4	Carniolan	Control	Carni_2	Carni24control3	3360	Hyp.Gland	4.7396	6.6957
4	Carniolan	DWV	Carni_2	Carni24DWV1	2826	Hyp.Gland	5.9846	11.2146
4	Carniolan	DWV	Carni_2	Carni24DWV2	3096	Hyp.Gland	5.5145	10.9601
4	Carniolan	DWV	Carni_2	Carni24DWV3	3366	Hyp.Gland	5.6006	11.5789
4	Carniolan	PBS	Carni_2	Carni24PBS1	2832	Hyp.Gland	5.8899	11.0672
4	Carniolan	PBS	Carni_2	Carni24PBS2	3102	Hyp.Gland	5.7927	11.6611
4	Carniolan	PBS	Carni_2	Carni24PBS3	3372	Hyp.Gland	6.2258	11.1128
7	Carniolan	Control	Carni_2	Carni27control1	3630	Hyp.Gland	7.346	8.3492
7	Carniolan	Control	Carni_2	Carni27control2	3900	Hyp.Gland	8.6463	11.2512
7	Carniolan	Control	Carni_2	Carni27control3	4170	Hyp.Gland	5.205	10.5585
7	Carniolan	DWV	Carni_2	Carni27DWV1	3636	Hyp.Gland	7.1607	11.4236
7	Carniolan	DWV	Carni_2	Carni27DWV2	3906	Hyp.Gland	6.9226	11.1926
7	Carniolan	DWV	Carni_2	Carni27DWV3	4176	Hyp.Gland	6.0012	11.4234
7	Carniolan	PBS	Carni_2	Carni27PBS1	3642	Hyp.Gland	6.758	11.3101
7	Carniolan	PBS	Carni_2	Carni27PBS2	3912	Hyp.Gland	6.4182	11.2542
7	Carniolan	PBS	Carni_2	Carni27PBS3	4182	Hyp.Gland	5.9326	10.9937
10	Carniolan	Control	Carni_2	Carni210control1	4440	Hyp.Gland	6.9919	7.6583
10	Carniolan	Control	Carni_2	Carni210control2	4710	Hyp.Gland	6.6462	11.0492
10	Carniolan	Control	Carni_2	Carni210control3	5028	Hyp.Gland	6.6762	10.8469
10	Carniolan	DWV	Carni_2	Carni210DWV1	4446	Hyp.Gland	6.0476	11.5284
10	Carniolan	DWV	Carni_2	Carni210DWV2	4716	Hyp.Gland	5.8071	10.8026
10	Carniolan	DWV	Carni_2	Carni210DWV3	5034	Hyp.Gland	5.8742	11.2543
10	Carniolan	PBS	Carni_2	Carni210PBS1	4452	Hyp.Gland	6.6087	11.1284
10	Carniolan	PBS	Carni_2	Carni210PBS2	4722	Hyp.Gland	5.5022	11.0112
10	Carniolan	PBS	Carni_2	Carni210PBS3	5040	Hyp.Gland	3.6868	7.1028
1	Carniolan	Control	Carni_3	Carni31control1	1272	Hyp.Gland	4.256	5.7656
1	Carniolan	Control	Carni_3	Carni31control2	1542	Hyp.Gland	3.1658	7.8188
1	Carniolan	Control	Carni_3	Carni31control3	1812	Hyp.Gland	5.6796	9.0088
1	Carniolan	DWV	Carni_3	Carni31DWV1	1278	Hyp.Gland	7.0322	10.7544
1	Carniolan	DWV	Carni_3	Carni31DWV2	1548	Hyp.Gland	4.783	8.3889
1	Carniolan	DWV	Carni_3	Carni31DWV3	1818	Hyp.Gland	5.4159	10.4273
1	Carniolan	PBS	Carni_3	Carni31PBS1	1284	Hyp.Gland	4.6733	8.6272
1	Carniolan	PBS	Carni_3	Carni31PBS2	1554	Hyp.Gland	3.2363	7.48
1	Carniolan	PBS	Carni_3	Carni31PBS3	1824	Hyp.Gland	5.5851	8.4923
2	Carniolan	Control	Carni_3	Carni32control1	2082	Hyp.Gland	3.7471	8.4537
2	Carniolan	Control	Carni_3	Carni32control2	2352	Hyp.Gland	6.5201	8.9077
2	Carniolan	Control	Carni_3	Carni32control3	2622	Hyp.Gland	4.7616	9.1725
2	Carniolan	DWV	Carni_3	Carni32DWV1	2088	Hyp.Gland	8.2015	9.2261
2	Carniolan	DWV	Carni_3	Carni32DWV2	2358	Hyp.Gland	7.8434	9.5248
2	Carniolan	DWV	Carni_3	Carni32DWV3	2628	Hyp.Gland	10.0381	7.3106
2	Carniolan	PBS	Carni_3	Carni32PBS1	2094	Hyp.Gland	8.3127	7.2462
2	Carniolan	PBS	Carni_3	Carni32PBS2	2364	Hyp.Gland	8.2046	7.6903
2	Carniolan	PBS	Carni_3	Carni32PBS3	2634	Hyp.Gland	9.2468	9.1982
4	Carniolan	Control	Carni_3	Carni34control1	2892	Hyp.Gland	8.9486	11.6653
4	Carniolan	Control	Carni_3	Carni34control2	3162	Hyp.Gland	7.7365	11.1025
4	Carniolan	Control	Carni_3	Carni34control3	3432	Hyp.Gland	6.6813	10.9087
4	Carniolan	DWV	Carni_3	Carni34DWV1	2898	Hyp.Gland	10.6604	8.949
4	Carniolan	DWV	Carni_3	Carni34DWV2	3168	Hyp.Gland	8.7174	11.6148
4	Carniolan	DWV	Carni_3	Carni34DWV3	3438	Hyp.Gland	8.5562	9.4379
4	Carniolan	PBS	Carni_3	Carni34PBS1	2904	Hyp.Gland	6.5943	9.584
4	Carniolan	PBS	Carni_3	Carni34PBS2	3174	Hyp.Gland	10.8503	7.826
4	Carniolan	PBS	Carni_3	Carni34PBS3	3444	Hyp.Gland	6.4066	9.5959
7	Carniolan	Control	Carni_3	Carni37control1	3702	Hyp.Gland	6.0464	11.1709
7	Carniolan	Control	Carni_3	Carni37control2	3972	Hyp.Gland	8.7883	11.5956
7	Carniolan	Control	Carni_3	Carni37control3	4242	Hyp.Gland	5.8873	11.6657
7	Carniolan	DWV	Carni_3	Carni37DWV1	3708	Hyp.Gland	10.3503	11.6163
7	Carniolan	DWV	Carni_3	Carni37DWV2	3978	Hyp.Gland	9.4145	11.6833
7	Carniolan	DWV	Carni_3	Carni37DWV3	4248	Hyp.Gland	9.9455	11.5182
7	Carniolan	PBS	Carni_3	Carni37PBS1	3714	Hyp.Gland	7.7771	11.4205
7	Carniolan	PBS	Carni_3	Carni37PBS2	3984	Hyp.Gland	8.5269	11.6556
7	Carniolan	PBS	Carni_3	Carni37PBS3	4254	Hyp.Gland	6.9871	11.336
10	Carniolan	Control	Carni_3	Carni310control1	4512	Hyp.Gland	6.6669	7.9565
10	Carniolan	Control	Carni_3	Carni310control2	4782	Hyp.Gland	6.5397	11.3528
10	Carniolan	Control	Carni_3	Carni310control3	5142	Hyp.Gland	7.5583
10	Carniolan	DWV	Carni_3	Carni310DWV1	4518	Hyp.Gland	10.1121	11.7299
10	Carniolan	DWV	Carni_3	Carni310DWV2	4788	Hyp.Gland	10.0539	11.4399
10	Carniolan	DWV	Carni_3	Carni310DWV3	5148	Hyp.Gland	8.3949	10.0405
10	Carniolan	PBS	Carni_3	Carni310PBS1	4524	Hyp.Gland	9.6223	11.5349
10	Carniolan	PBS	Carni_3	Carni310PBS2	4794	Hyp.Gland	10.3965	11.6245
10	Carniolan	PBS	Carni_3	Carni310PBS3	5154	Hyp.Gland	11.2646
1	Carniolan	Control	Carni_5	Carni51control1	1362	Hyp.Gland	5.7957	5.7744
1	Carniolan	Control	Carni_5	Carni51control2	1632	Hyp.Gland	4.6156	4.7749
1	Carniolan	Control	Carni_5	Carni51control3	1902	Hyp.Gland	4.899	4.6907
1	Carniolan	DWV	Carni_5	Carni51DWV1	1368	Hyp.Gland	10.5221	10.809
1	Carniolan	DWV	Carni_5	Carni51DWV2	1638	Hyp.Gland	9.7808	10.3753
1	Carniolan	DWV	Carni_5	Carni51DWV3	1908	Hyp.Gland	9.8415	10.4086
1	Carniolan	PBS	Carni_5	Carni51PBS1	1374	Hyp.Gland	5.2844	5.2145
1	Carniolan	PBS	Carni_5	Carni51PBS2	1644	Hyp.Gland	4.5832	4.8093
1	Carniolan	PBS	Carni_5	Carni51PBS3	1914	Hyp.Gland	4.8748	4.7713
2	Carniolan	Control	Carni_5	Carni52control1	2172	Hyp.Gland	4.577	6.1705
2	Carniolan	Control	Carni_5	Carni52control2	2442	Hyp.Gland	5.3495	5.3437
2	Carniolan	Control	Carni_5	Carni52control3	2712	Hyp.Gland	5.9603	5.4152
2	Carniolan	DWV	Carni_5	Carni52DWV1	2178	Hyp.Gland	8.4161	7.8775
2	Carniolan	DWV	Carni_5	Carni52DWV2	2448	Hyp.Gland	8.1198	7.9477
2	Carniolan	DWV	Carni_5	Carni52DWV3	2718	Hyp.Gland	8.4531	7.903
2	Carniolan	PBS	Carni_5	Carni52PBS1	2184	Hyp.Gland	6.2238	5.2866
2	Carniolan	PBS	Carni_5	Carni52PBS2	2454	Hyp.Gland	6.0054	8.3878
2	Carniolan	PBS	Carni_5	Carni52PBS3	2724	Hyp.Gland	6.5375	5.8038
4	Carniolan	Control	Carni_5	Carni54control1	2982	Hyp.Gland	6.7123	6.6697
4	Carniolan	Control	Carni_5	Carni54control2	3252	Hyp.Gland	7.1319	6.7449
4	Carniolan	Control	Carni_5	Carni54control3	3522	Hyp.Gland	5.6433	5.8725
4	Carniolan	DWV	Carni_5	Carni54DWV1	2988	Hyp.Gland	10.908	11.2353
4	Carniolan	DWV	Carni_5	Carni54DWV2	3258	Hyp.Gland	11.2146	11.5002
4	Carniolan	DWV	Carni_5	Carni54DWV3	3528	Hyp.Gland	11.3353	11.2973
4	Carniolan	PBS	Carni_5	Carni54PBS1	2994	Hyp.Gland	6.691	6.4397
4	Carniolan	PBS	Carni_5	Carni54PBS2	3264	Hyp.Gland	6.1889	6.2901
4	Carniolan	PBS	Carni_5	Carni54PBS3	3534	Hyp.Gland	6.5834	5.8876
7	Carniolan	Control	Carni_5	Carni57control1	3792	Hyp.Gland	7.1689	6.779
7	Carniolan	Control	Carni_5	Carni57control2	4062	Hyp.Gland	6.9035	7.2073
7	Carniolan	Control	Carni_5	Carni57control3	4332	Hyp.Gland	7.3619	7.9312
7	Carniolan	DWV	Carni_5	Carni57DWV1	3798	Hyp.Gland	11.0686	11.1263
7	Carniolan	DWV	Carni_5	Carni57DWV2	4068	Hyp.Gland	10.5321	10.7039
7	Carniolan	DWV	Carni_5	Carni57DWV3	4338	Hyp.Gland	11.2685	11.5518
7	Carniolan	PBS	Carni_5	Carni57PBS1	3804	Hyp.Gland	6.6333	7.7977
7	Carniolan	PBS	Carni_5	Carni57PBS2	4074	Hyp.Gland	7.4087	7.5319
7	Carniolan	PBS	Carni_5	Carni57PBS3	4344	Hyp.Gland	7.0199	6.9636
10	Carniolan	Control	Carni_5	Carni510control1	4602	Hyp.Gland	5.6942	6.9288
10	Carniolan	Control	Carni_5	Carni510control2	4872	Hyp.Gland	5.5907	6.8198
10	Carniolan	Control	Carni_5	Carni510control3	5004	Hyp.Gland	5.8829	7.0007
10	Carniolan	DWV	Carni_5	Carni510DWV1	4608	Hyp.Gland	10.7267	11.318
10	Carniolan	DWV	Carni_5	Carni510DWV2	4878	Hyp.Gland	9.7021	10.1759
10	Carniolan	DWV	Carni_5	Carni510DWV3	5010	Hyp.Gland	10.7565	10.8585
10	Carniolan	PBS	Carni_5	Carni510PBS1	4614	Hyp.Gland	6.0733	6.6085
10	Carniolan	PBS	Carni_5	Carni510PBS2	4884	Hyp.Gland	6.4916	7.7007
10	Carniolan	PBS	Carni_5	Carni510PBS3	5064	Hyp.Gland	6.8219	7.2581
1	Italian	Control	Ital_1	Ital11control1	1128	Hyp.Gland	6.268	7.9699
1	Italian	Control	Ital_1	Ital11control2	1398	Hyp.Gland	5.7585	5.6127
1	Italian	Control	Ital_1	Ital11control3	1668	Hyp.Gland	4.2022	4.5218
1	Italian	DWV	Ital_1	Ital11DWV1	1134	Hyp.Gland	8.4331	8.2228
1	Italian	DWV	Ital_1	Ital11DWV2	1404	Hyp.Gland	7.6986	8.6094
1	Italian	DWV	Ital_1	Ital11DWV3	1674	Hyp.Gland	7.1863	8.2334
1	Italian	PBS	Ital_1	Ital11PBS1	1140	Hyp.Gland	5.5002	5.7111
1	Italian	PBS	Ital_1	Ital11PBS2	1410	Hyp.Gland	5.5456	6.3376
1	Italian	PBS	Ital_1	Ital11PBS3	1680	Hyp.Gland	5.2686	5.8266
2	Italian	Control	Ital_1	Ital12control1	1938	Hyp.Gland	3.8013	5.6804
2	Italian	Control	Ital_1	Ital12control2	2208	Hyp.Gland	6.4855	5.7126
2	Italian	Control	Ital_1	Ital12control3	2478	Hyp.Gland	6.0348	6.7476
2	Italian	DWV	Ital_1	Ital12DWV1	1944	Hyp.Gland	9.7034	11.0033
2	Italian	DWV	Ital_1	Ital12DWV2	2214	Hyp.Gland	10.9149	10.5569
2	Italian	DWV	Ital_1	Ital12DWV3	2484	Hyp.Gland	10.8964	10.9809
2	Italian	PBS	Ital_1	Ital12PBS1	1950	Hyp.Gland	4.8076	6.2951
2	Italian	PBS	Ital_1	Ital12PBS2	2220	Hyp.Gland	8.6143	7.8685
2	Italian	PBS	Ital_1	Ital12PBS3	2490	Hyp.Gland	7.0463	6.4656
4	Italian	Control	Ital_1	Ital14control1	2748	Hyp.Gland	5.8942	11.2989
4	Italian	Control	Ital_1	Ital14control2	3018	Hyp.Gland	6.3136	12.0844
4	Italian	Control	Ital_1	Ital14control3	3288	Hyp.Gland	5.4053	11.3975
4	Italian	DWV	Ital_1	Ital14DWV1	2754	Hyp.Gland	11.0503	11.0977
4	Italian	DWV	Ital_1	Ital14DWV2	3024	Hyp.Gland	11.3122	11.9614
4	Italian	DWV	Ital_1	Ital14DWV3	3294	Hyp.Gland	10.8084	11.4399
4	Italian	PBS	Ital_1	Ital14PBS1	2760	Hyp.Gland	5.9885	11.5289
4	Italian	PBS	Ital_1	Ital14PBS2	3030	Hyp.Gland	6.1359	11.8682
4	Italian	PBS	Ital_1	Ital14PBS3	3300	Hyp.Gland	5.9994	11.3754
7	Italian	Control	Ital_1	Ital17control1	3558	Hyp.Gland	9.0057	11.51
7	Italian	Control	Ital_1	Ital17control2	3828	Hyp.Gland	9.3533	11.4827
7	Italian	Control	Ital_1	Ital17control3	4098	Hyp.Gland	8.5636	10.0599
7	Italian	DWV	Ital_1	Ital17DWV1	3564	Hyp.Gland	11.0276	11.0891
7	Italian	DWV	Ital_1	Ital17DWV2	3834	Hyp.Gland	8.4229	11.0409
7	Italian	DWV	Ital_1	Ital17DWV3	4104	Hyp.Gland	10.7674	11.3043
7	Italian	PBS	Ital_1	Ital17PBS1	3570	Hyp.Gland	8.0744	11.3285
7	Italian	PBS	Ital_1	Ital17PBS2	3840	Hyp.Gland	7.3246	11.7897
7	Italian	PBS	Ital_1	Ital17PBS3	4110	Hyp.Gland	7.7593	11.2769
10	Italian	Control	Ital_1	Ital110control1	4368	Hyp.Gland	10.6938	7.295
10	Italian	Control	Ital_1	Ital110control2	4638	Hyp.Gland	7.4324	7.138
10	Italian	Control	Ital_1	Ital110control3	4908	Hyp.Gland	7.8801	7.2853
10	Italian	DWV	Ital_1	Ital110DWV1	4374	Hyp.Gland	10.0077	9.4617
10	Italian	DWV	Ital_1	Ital110DWV2	4644	Hyp.Gland	10.2231	8.8503
10	Italian	DWV	Ital_1	Ital110DWV3	4914	Hyp.Gland	10.6598	11.2131
10	Italian	PBS	Ital_1	Ital110PBS1	4380	Hyp.Gland	10.3792	7.4419
10	Italian	PBS	Ital_1	Ital110PBS2	4650	Hyp.Gland	9.444	7.7655
10	Italian	PBS	Ital_1	Ital110PBS3	4920	Hyp.Gland	10.4678	8.2327
1	Italian	Control	Ital_2	Ital21control1	1218	Hyp.Gland	6.2067	6.5179
1	Italian	Control	Ital_2	Ital21control2	1488	Hyp.Gland	5.7139	5.3276
1	Italian	Control	Ital_2	Ital21control3	1758	Hyp.Gland	5.2233	5.8453
1	Italian	DWV	Ital_2	Ital21DWV1	1224	Hyp.Gland	6.1895	6.6946
1	Italian	DWV	Ital_2	Ital21DWV2	1494	Hyp.Gland	5.4184	6.5733
1	Italian	DWV	Ital_2	Ital21DWV3	1764	Hyp.Gland	5.3602	8.688
1	Italian	PBS	Ital_2	Ital21PBS1	1230	Hyp.Gland	5.1847	6.9009
1	Italian	PBS	Ital_2	Ital21PBS2	1500	Hyp.Gland	4.5084	6.4146
1	Italian	PBS	Ital_2	Ital21PBS3	1770	Hyp.Gland	5.388	7.4624
2	Italian	Control	Ital_2	Ital22control1	2028	Hyp.Gland	3.2909	5.8453
2	Italian	Control	Ital_2	Ital22control2	2298	Hyp.Gland	6.2481	5.2739
2	Italian	Control	Ital_2	Ital22control3	2568	Hyp.Gland	7.3891	7.0459
2	Italian	DWV	Ital_2	Ital22DWV1	2034	Hyp.Gland	9.8442	11.2311
2	Italian	DWV	Ital_2	Ital22DWV2	2304	Hyp.Gland	11.2637	11.0714
2	Italian	DWV	Ital_2	Ital22DWV3	2574	Hyp.Gland	10.7714	10.7995
2	Italian	PBS	Ital_2	Ital22PBS1	2040	Hyp.Gland	4.8583	6.0953
2	Italian	PBS	Ital_2	Ital22PBS2	2310	Hyp.Gland	7.1756	10.1959
2	Italian	PBS	Ital_2	Ital22PBS3	2580	Hyp.Gland	6.4633	9.3906
4	Italian	Control	Ital_2	Ital24control1	2838	Hyp.Gland	7.513	6.9191
4	Italian	Control	Ital_2	Ital24control2	3108	Hyp.Gland	7.0606	7.3505
4	Italian	Control	Ital_2	Ital24control3	3378	Hyp.Gland	7.1298	6.6294
4	Italian	DWV	Ital_2	Ital24DWV1	2844	Hyp.Gland	11.1771	10.7288
4	Italian	DWV	Ital_2	Ital24DWV2	3114	Hyp.Gland	7.0645	11.8924
4	Italian	DWV	Ital_2	Ital24DWV3	3384	Hyp.Gland	6.234	10.8767
4	Italian	PBS	Ital_2	Ital24PBS1	2850	Hyp.Gland	7.3196	7.4119
4	Italian	PBS	Ital_2	Ital24PBS2	3120	Hyp.Gland	6.5493	6.6354
4	Italian	PBS	Ital_2	Ital24PBS3	3390	Hyp.Gland	6.2305	5.7813
7	Italian	Control	Ital_2	Ital27control1	3648	Hyp.Gland	5.7091	11.0827
7	Italian	Control	Ital_2	Ital27control2	3918	Hyp.Gland	8.026	10.9573
7	Italian	Control	Ital_2	Ital27control3	4188	Hyp.Gland	6.9954	11.0859
7	Italian	DWV	Ital_2	Ital27DWV1	3654	Hyp.Gland	6.3591	11.8331
7	Italian	DWV	Ital_2	Ital27DWV2	3924	Hyp.Gland	6.0658	11.5772
7	Italian	DWV	Ital_2	Ital27DWV3	4194	Hyp.Gland	5.2676	10.8061
7	Italian	PBS	Ital_2	Ital27PBS1	3660	Hyp.Gland	5.8831	11.5173
7	Italian	PBS	Ital_2	Ital27PBS2	3930	Hyp.Gland	5.8209	11.585
7	Italian	PBS	Ital_2	Ital27PBS3	4200	Hyp.Gland	5.1773	11.1431
10	Italian	Control	Ital_2	Ital210control1	4458	Hyp.Gland	6.036	7.5227
10	Italian	Control	Ital_2	Ital210control2	4728	Hyp.Gland	4.865	6.7984
10	Italian	Control	Ital_2	Ital210control3	5046	Hyp.Gland	5.6716	7.6801
10	Italian	DWV	Ital_2	Ital210DWV1	4464	Hyp.Gland	6.5083	7.9096
10	Italian	DWV	Ital_2	Ital210DWV2	4734	Hyp.Gland	5.5167	11.0121
10	Italian	DWV	Ital_2	Ital210DWV3	5052	Hyp.Gland	5.374	11.3582
10	Italian	PBS	Ital_2	Ital210PBS1	4470	Hyp.Gland	6.4128	11.2029
10	Italian	PBS	Ital_2	Ital210PBS2	4740	Hyp.Gland	5.301	10.9007
10	Italian	PBS	Ital_2	Ital210PBS3	5058	Hyp.Gland	5.7796	7.8517
1	Italian	Control	Ital_6	Ital61control1	1380	Hyp.Gland	6.1925	6.4243
1	Italian	Control	Ital_6	Ital61control2	1650	Hyp.Gland	3.3842	5.9572
1	Italian	Control	Ital_6	Ital61control3	1920	Hyp.Gland	5.5809	5.5318
1	Italian	DWV	Ital_6	Ital61DWV1	1386	Hyp.Gland	6.47	6.8061
1	Italian	DWV	Ital_6	Ital61DWV2	1656	Hyp.Gland	5.6983	6.1629
1	Italian	DWV	Ital_6	Ital61DWV3	1926	Hyp.Gland	7.087	7.0292
1	Italian	PBS	Ital_6	Ital61PBS1	1392	Hyp.Gland	6.1106	6.3744
1	Italian	PBS	Ital_6	Ital61PBS2	1662	Hyp.Gland	4.9354	5.5091
1	Italian	PBS	Ital_6	Ital61PBS3	1932	Hyp.Gland	4.8462	6.5019
2	Italian	Control	Ital_6	Ital62control1	2190	Hyp.Gland	6.345	10.3937
2	Italian	Control	Ital_6	Ital62control2	2460	Hyp.Gland	5.8392	8.031
2	Italian	Control	Ital_6	Ital62control3	2730	Hyp.Gland	6.5326	8.4363
2	Italian	DWV	Ital_6	Ital62DWV1	2196	Hyp.Gland	5.8644	11.0504
2	Italian	DWV	Ital_6	Ital62DWV2	2466	Hyp.Gland	8.1026	11.3841
2	Italian	DWV	Ital_6	Ital62DWV3	2736	Hyp.Gland	5.5733	11.3715
2	Italian	PBS	Ital_6	Ital62PBS1	2202	Hyp.Gland	6.2085	10.573
2	Italian	PBS	Ital_6	Ital62PBS2	2472	Hyp.Gland	5.4547	10.1596
2	Italian	PBS	Ital_6	Ital62PBS3	2742	Hyp.Gland	5.8462	11.9835
4	Italian	Control	Ital_6	Ital64control1	3000	Hyp.Gland	4.4565	11.7673
4	Italian	Control	Ital_6	Ital64control2	3270	Hyp.Gland	6.1794	12.0248
4	Italian	Control	Ital_6	Ital64control3	3540	Hyp.Gland	8.123	11.2866
4	Italian	DWV	Ital_6	Ital64DWV1	3006	Hyp.Gland	8.9519	11.6659
4	Italian	DWV	Ital_6	Ital64DWV2	3276	Hyp.Gland	7.3306	11.6717
4	Italian	DWV	Ital_6	Ital64DWV3	3546	Hyp.Gland	9.5264	11.2464
4	Italian	PBS	Ital_6	Ital64PBS1	3012	Hyp.Gland	5.6564	11.9326
4	Italian	PBS	Ital_6	Ital64PBS2	3282	Hyp.Gland	6.7675	12.0714
4	Italian	PBS	Ital_6	Ital64PBS3	3552	Hyp.Gland	6.2319	11.4884
7	Italian	Control	Ital_6	Ital67control1	3810	Hyp.Gland	8.6888	7.2863
7	Italian	Control	Ital_6	Ital67control2	4080	Hyp.Gland	8.643	8.8498
7	Italian	Control	Ital_6	Ital67control3	4350	Hyp.Gland	6.0031	6.713
7	Italian	DWV	Ital_6	Ital67DWV1	3816	Hyp.Gland	8.7407	11.1327
7	Italian	DWV	Ital_6	Ital67DWV2	4086	Hyp.Gland	10.8289	11.0764
7	Italian	DWV	Ital_6	Ital67DWV3	4356	Hyp.Gland	10.8186	11.3078
7	Italian	PBS	Ital_6	Ital67PBS1	3822	Hyp.Gland	5.9716	6.8143
7	Italian	PBS	Ital_6	Ital67PBS2	4092	Hyp.Gland	6.5064	7.1152
7	Italian	PBS	Ital_6	Ital67PBS3	4362	Hyp.Gland	5.9493	6.6849
10	Italian	Control	Ital_6	Ital610control1	4620	Hyp.Gland	7.4732	11.6259
10	Italian	Control	Ital_6	Ital610control2	4890	Hyp.Gland	6.1213	7.7182
10	Italian	Control	Ital_6	Ital610control3	5160	Hyp.Gland	8.2144	9.4928
10	Italian	DWV	Ital_6	Ital610DWV1	4626	Hyp.Gland	6.053	11.5964
10	Italian	DWV	Ital_6	Ital610DWV2	4896	Hyp.Gland	6.4978	11.5872
10	Italian	DWV	Ital_6	Ital610DWV3	5166	Hyp.Gland	10.1196	11.6501
10	Italian	PBS	Ital_6	Ital610PBS1	4632	Hyp.Gland	5.606	11.6415
10	Italian	PBS	Ital_6	Ital610PBS2	4902	Hyp.Gland	6.1389	11.6641
10	Italian	PBS	Ital_6	Ital610PBS3	5172	Hyp.Gland	6.7243	11.385
1	Pol-Line	Control	Pol_1	Pol11control1	1146	Hyp.Gland	5.6582	5.81
1	Pol-Line	Control	Pol_1	Pol11control2	1416	Hyp.Gland	5.5167	7.2854
1	Pol-Line	Control	Pol_1	Pol11control3	1686	Hyp.Gland	4.2977	5.0935
1	Pol-Line	DWV	Pol_1	Pol11DWV1	1152	Hyp.Gland	5.8889	5.6022
1	Pol-Line	DWV	Pol_1	Pol11DWV2	1422	Hyp.Gland	7.1765	8.513
1	Pol-Line	DWV	Pol_1	Pol11DWV3	1692	Hyp.Gland	5.425	5.613
1	Pol-Line	PBS	Pol_1	Pol11PBS1	1158	Hyp.Gland	5.6036	5.4835
1	Pol-Line	PBS	Pol_1	Pol11PBS2	1428	Hyp.Gland	4.673	5.9174
1	Pol-Line	PBS	Pol_1	Pol11PBS3	1698	Hyp.Gland	4.5353	4.4307
2	Pol-Line	Control	Pol_1	Pol12control1	1956	Hyp.Gland	4.306	9.8183
2	Pol-Line	Control	Pol_1	Pol12control2	2226	Hyp.Gland	6.7452	9.9335
2	Pol-Line	Control	Pol_1	Pol12control3	2496	Hyp.Gland	6.4524	8.5807
2	Pol-Line	DWV	Pol_1	Pol12DWV1	1962	Hyp.Gland	6.6959	10.4063
2	Pol-Line	DWV	Pol_1	Pol12DWV2	2232	Hyp.Gland	7.1635	10.5059
2	Pol-Line	DWV	Pol_1	Pol12DWV3	2502	Hyp.Gland	8.498	10.9414
2	Pol-Line	PBS	Pol_1	Pol12PBS1	1968	Hyp.Gland	3.9319	11.4012
2	Pol-Line	PBS	Pol_1	Pol12PBS2	2238	Hyp.Gland	7.6278	11.0407
2	Pol-Line	PBS	Pol_1	Pol12PBS3	2508	Hyp.Gland	6.6119	10.5474
4	Pol-Line	Control	Pol_1	Pol14control1	2766	Hyp.Gland	5.485	9.9247
4	Pol-Line	Control	Pol_1	Pol14control2	3036	Hyp.Gland	5.9371	6.9346
4	Pol-Line	Control	Pol_1	Pol14control3	3306	Hyp.Gland	6.2868	9.9693
4	Pol-Line	DWV	Pol_1	Pol14DWV1	2772	Hyp.Gland	7.1424	11.2088
4	Pol-Line	DWV	Pol_1	Pol14DWV2	3042	Hyp.Gland	9.4182	11.8185
4	Pol-Line	DWV	Pol_1	Pol14DWV3	3312	Hyp.Gland	7.7486	11.5042
4	Pol-Line	PBS	Pol_1	Pol14PBS1	2778	Hyp.Gland	8.8489	11.7767
4	Pol-Line	PBS	Pol_1	Pol14PBS2	3048	Hyp.Gland	8.6289	11.8079
4	Pol-Line	PBS	Pol_1	Pol14PBS3	3318	Hyp.Gland	8.1467	11.0251
7	Pol-Line	Control	Pol_1	Pol17control1	3576	Hyp.Gland	7.0319	6.5009
7	Pol-Line	Control	Pol_1	Pol17control2	3846	Hyp.Gland	8.228	7.1562
7	Pol-Line	Control	Pol_1	Pol17control3	4116	Hyp.Gland	7.1698	7.2089
7	Pol-Line	DWV	Pol_1	Pol17DWV1	3582	Hyp.Gland	6.5296	10.786
7	Pol-Line	DWV	Pol_1	Pol17DWV2	3852	Hyp.Gland	9.7704	11.3703
7	Pol-Line	DWV	Pol_1	Pol17DWV3	4122	Hyp.Gland	9.7723	11.2398
7	Pol-Line	PBS	Pol_1	Pol17PBS1	3588	Hyp.Gland	8.4646	11.1365
7	Pol-Line	PBS	Pol_1	Pol17PBS2	3858	Hyp.Gland	7.8211	11.6146
7	Pol-Line	PBS	Pol_1	Pol17PBS3	4128	Hyp.Gland	9.1486	11.3693
10	Pol-Line	Control	Pol_1	Pol110control1	4386	Hyp.Gland	6.8329	11.592
10	Pol-Line	Control	Pol_1	Pol110control2	4656	Hyp.Gland	6.5122	6.9392
10	Pol-Line	Control	Pol_1	Pol110control3	4926	Hyp.Gland	6.0721	11.2117
10	Pol-Line	DWV	Pol_1	Pol110DWV1	4392	Hyp.Gland	8.3787	11.0871
10	Pol-Line	DWV	Pol_1	Pol110DWV2	4662	Hyp.Gland	6.5453	10.9609
10	Pol-Line	DWV	Pol_1	Pol110DWV3	4932	Hyp.Gland	6.14	11.5393
10	Pol-Line	PBS	Pol_1	Pol110PBS1	4398	Hyp.Gland	5.186	10.9793
10	Pol-Line	PBS	Pol_1	Pol110PBS2	4668	Hyp.Gland	5.6829	6.5407
10	Pol-Line	PBS	Pol_1	Pol110PBS3	4938	Hyp.Gland	5.9867	11.2193
1	Pol-Line	Control	Pol_3	Pol31control1	1290	Hyp.Gland	5.1015	6.3308
1	Pol-Line	Control	Pol_3	Pol31control2	1560	Hyp.Gland	3.6464	5.3344
1	Pol-Line	Control	Pol_3	Pol31control3	1830	Hyp.Gland	5.299	5.1019
1	Pol-Line	DWV	Pol_3	Pol31DWV1	1296	Hyp.Gland	5.7854	8.3341
1	Pol-Line	DWV	Pol_3	Pol31DWV2	1566	Hyp.Gland	3.8571	6.968
1	Pol-Line	DWV	Pol_3	Pol31DWV3	1836	Hyp.Gland	5.4319	6.9814
1	Pol-Line	PBS	Pol_3	Pol31PBS1	1302	Hyp.Gland	12.6692	13.5076
1	Pol-Line	PBS	Pol_3	Pol31PBS2	1572	Hyp.Gland	3.8757	8.2855
1	Pol-Line	PBS	Pol_3	Pol31PBS3	1842	Hyp.Gland	5.4203	7.3249
2	Pol-Line	Control	Pol_3	Pol32control1	2100	Hyp.Gland	3.7163	7.54
2	Pol-Line	Control	Pol_3	Pol32control2	2370	Hyp.Gland	5.5364	7.4489
2	Pol-Line	Control	Pol_3	Pol32control3	2640	Hyp.Gland	5.6236	6.653
2	Pol-Line	DWV	Pol_3	Pol32DWV1	2106	Hyp.Gland	5.3955	11.5273
2	Pol-Line	DWV	Pol_3	Pol32DWV2	2376	Hyp.Gland	6.7675	11.2154
2	Pol-Line	DWV	Pol_3	Pol32DWV3	2646	Hyp.Gland	5.4654	9.2183
2	Pol-Line	PBS	Pol_3	Pol32PBS1	2112	Hyp.Gland	4.3398	9.6224
2	Pol-Line	PBS	Pol_3	Pol32PBS2	2382	Hyp.Gland	5.9758	11.6343
2	Pol-Line	PBS	Pol_3	Pol32PBS3	2652	Hyp.Gland	5.6148	10.535
4	Pol-Line	Control	Pol_3	Pol34control1	2910	Hyp.Gland	5.7797	11.5165
4	Pol-Line	Control	Pol_3	Pol34control2	3180	Hyp.Gland	6.2051	11.665
4	Pol-Line	Control	Pol_3	Pol34control3	3450	Hyp.Gland	6.7521	10.8593
4	Pol-Line	DWV	Pol_3	Pol34DWV1	2916	Hyp.Gland	8.5575	11.7658
4	Pol-Line	DWV	Pol_3	Pol34DWV2	3186	Hyp.Gland	9.9589	11.8028
4	Pol-Line	DWV	Pol_3	Pol34DWV3	3456	Hyp.Gland	8.1447	11.3134
4	Pol-Line	PBS	Pol_3	Pol34PBS1	2922	Hyp.Gland	6.7672	11.9653
4	Pol-Line	PBS	Pol_3	Pol34PBS2	3192	Hyp.Gland	8.726	12.0808
4	Pol-Line	PBS	Pol_3	Pol34PBS3	3462	Hyp.Gland	8.4362	10.7769
7	Pol-Line	Control	Pol_3	Pol37control1	3720	Hyp.Gland	6.4591	11.4886
7	Pol-Line	Control	Pol_3	Pol37control2	3990	Hyp.Gland	6.4792	11.5357
7	Pol-Line	Control	Pol_3	Pol37control3	4260	Hyp.Gland	5.1876	11.7131
7	Pol-Line	DWV	Pol_3	Pol37DWV1	3726	Hyp.Gland	7.9254	12.1123
7	Pol-Line	DWV	Pol_3	Pol37DWV2	3996	Hyp.Gland	5.3073	10.9278
7	Pol-Line	DWV	Pol_3	Pol37DWV3	4266	Hyp.Gland	5.4598	11.3013
7	Pol-Line	PBS	Pol_3	Pol37PBS1	3732	Hyp.Gland	5.815	11.355
7	Pol-Line	PBS	Pol_3	Pol37PBS2	4002	Hyp.Gland	8.7657	11.2373
7	Pol-Line	PBS	Pol_3	Pol37PBS3	4272	Hyp.Gland	7.3609	11.4402
10	Pol-Line	Control	Pol_3	Pol310control1	4530	Hyp.Gland	7.5712	10.9826
10	Pol-Line	Control	Pol_3	Pol310control2	4800	Hyp.Gland	7.4201	11.1259
10	Pol-Line	Control	Pol_3	Pol310control3	5070	Hyp.Gland	7.6497
10	Pol-Line	DWV	Pol_3	Pol310DWV1	4536	Hyp.Gland	10.3086	10.8545
10	Pol-Line	DWV	Pol_3	Pol310DWV2	4806	Hyp.Gland	10.8038	10.4211
10	Pol-Line	DWV	Pol_3	Pol310DWV3	5076	Hyp.Gland	11.2693	9.2203
10	Pol-Line	PBS	Pol_3	Pol310PBS1	4542	Hyp.Gland	8.2654	11.188
10	Pol-Line	PBS	Pol_3	Pol310PBS2	4812	Hyp.Gland	7.7128	11.3417
10	Pol-Line	PBS	Pol_3	Pol310PBS3	5082	Hyp.Gland	8.5597	10.0281
1	Pol-Line	Control	Pol_4	Pol41control1	1344	Hyp.Gland	5.1368	5.3102
1	Pol-Line	Control	Pol_4	Pol41control2	1614	Hyp.Gland	4.1507	4.413
1	Pol-Line	Control	Pol_4	Pol41control3	1884	Hyp.Gland	4.7123	4.5046
1	Pol-Line	DWV	Pol_4	Pol41DWV1	1350	Hyp.Gland	5.8348	8.4939
1	Pol-Line	DWV	Pol_4	Pol41DWV2	1620	Hyp.Gland	4.5997	7.4714
1	Pol-Line	DWV	Pol_4	Pol41DWV3	1890	Hyp.Gland	4.7293	6.595
1	Pol-Line	PBS	Pol_4	Pol41PBS1	1356	Hyp.Gland	4.7592	6.8802
1	Pol-Line	PBS	Pol_4	Pol41PBS2	1626	Hyp.Gland	3.8667	7.1731
1	Pol-Line	PBS	Pol_4	Pol41PBS3	1896	Hyp.Gland	4.7155	7.9734
2	Pol-Line	Control	Pol_4	Pol42control1	2154	Hyp.Gland	3.7543	10.4609
2	Pol-Line	Control	Pol_4	Pol42control2	2424	Hyp.Gland	4.4143	6.5168
2	Pol-Line	Control	Pol_4	Pol42control3	2694	Hyp.Gland	5.4865	5.6445
2	Pol-Line	DWV	Pol_4	Pol42DWV1	2160	Hyp.Gland	3.5293	5.6632
2	Pol-Line	DWV	Pol_4	Pol42DWV2	2430	Hyp.Gland	4.6395	5.7198
2	Pol-Line	DWV	Pol_4	Pol42DWV3	2700	Hyp.Gland	5.2184	9.1052
2	Pol-Line	PBS	Pol_4	Pol42PBS1	2166	Hyp.Gland	3.4156	5.5385
2	Pol-Line	PBS	Pol_4	Pol42PBS2	2436	Hyp.Gland	4.9226	8.2601
2	Pol-Line	PBS	Pol_4	Pol42PBS3	2706	Hyp.Gland	5.6658	9.8951
4	Pol-Line	Control	Pol_4	Pol44control1	2964	Hyp.Gland	5.8087	11.6542
4	Pol-Line	Control	Pol_4	Pol44control2	3234	Hyp.Gland	6.5166	11.8686
4	Pol-Line	Control	Pol_4	Pol44control3	3504	Hyp.Gland	6.7899	11.4301
4	Pol-Line	DWV	Pol_4	Pol44DWV1	2970	Hyp.Gland	4.4409	6.6053
4	Pol-Line	DWV	Pol_4	Pol44DWV2	3240	Hyp.Gland	5.59	11.4088
4	Pol-Line	DWV	Pol_4	Pol44DWV3	3510	Hyp.Gland	6.3017	6.2094
4	Pol-Line	PBS	Pol_4	Pol44PBS1	2976	Hyp.Gland	5.3131	7.0803
4	Pol-Line	PBS	Pol_4	Pol44PBS2	3246	Hyp.Gland	5.3986	7.3046
4	Pol-Line	PBS	Pol_4	Pol44PBS3	3516	Hyp.Gland	6.5401	11.3097
7	Pol-Line	Control	Pol_4	Pol47control1	3774	Hyp.Gland	8.3913	11.4354
7	Pol-Line	Control	Pol_4	Pol47control2	4044	Hyp.Gland	8.0853	11.2039
7	Pol-Line	Control	Pol_4	Pol47control3	4314	Hyp.Gland	7.9148	9.2252
7	Pol-Line	DWV	Pol_4	Pol47DWV1	3780	Hyp.Gland	11.0518	11.1758
7	Pol-Line	DWV	Pol_4	Pol47DWV2	4050	Hyp.Gland	6.7291	10.7679
7	Pol-Line	DWV	Pol_4	Pol47DWV3	4320	Hyp.Gland	7.5335	11.0613
7	Pol-Line	PBS	Pol_4	Pol47PBS1	3786	Hyp.Gland	7.0253	10.923
7	Pol-Line	PBS	Pol_4	Pol47PBS2	4056	Hyp.Gland	6.8801	8.7153
7	Pol-Line	PBS	Pol_4	Pol47PBS3	4326	Hyp.Gland	8.5029	11.2509
10	Pol-Line	Control	Pol_4	Pol410control1	4584	Hyp.Gland	6.7554	7.5578
10	Pol-Line	Control	Pol_4	Pol410control2	4854	Hyp.Gland	6.3982	8.5331
10	Pol-Line	Control	Pol_4	Pol410control3	5124	Hyp.Gland	7.132	7.4042
10	Pol-Line	DWV	Pol_4	Pol410DWV1	4590	Hyp.Gland	10.089	7.6264
10	Pol-Line	DWV	Pol_4	Pol410DWV2	4860	Hyp.Gland	8.9356	11.1485
10	Pol-Line	DWV	Pol_4	Pol410DWV3	5130	Hyp.Gland	6.9885	10.0793
10	Pol-Line	PBS	Pol_4	Pol410PBS1	4596	Hyp.Gland	5.9593	10.7185
10	Pol-Line	PBS	Pol_4	Pol410PBS2	4866	Hyp.Gland	6.1677	10.7298
10	Pol-Line	PBS	Pol_4	Pol410PBS3	5136	Hyp.Gland	6.7238	11.1302
1	Russian	Control	Rus_1	Rus11control1	1164	Hyp.Gland	6.9583	6.6254
1	Russian	Control	Rus_1	Rus11control2	1434	Hyp.Gland	6.1707	6.58
1	Russian	Control	Rus_1	Rus11control3	1704	Hyp.Gland	6.739	6.539
1	Russian	DWV	Rus_1	Rus11DWV1	1170	Hyp.Gland	6.0825	5.879
1	Russian	DWV	Rus_1	Rus11DWV2	1440	Hyp.Gland	5.7388	6.4891
1	Russian	DWV	Rus_1	Rus11DWV3	1710	Hyp.Gland	5.181	5.69
1	Russian	PBS	Rus_1	Rus11PBS1	1176	Hyp.Gland	5.7187	6.6201
1	Russian	PBS	Rus_1	Rus11PBS2	1446	Hyp.Gland	5.6907	6.2832
1	Russian	PBS	Rus_1	Rus11PBS3	1716	Hyp.Gland	5.8633	6.068
2	Russian	Control	Rus_1	Rus12control1	1974	Hyp.Gland	5.1647	6.8987
2	Russian	Control	Rus_1	Rus12control2	2244	Hyp.Gland	7.0199	6.3731
2	Russian	Control	Rus_1	Rus12control3	2514	Hyp.Gland	8.3806	10.4945
2	Russian	DWV	Rus_1	Rus12DWV1	1980	Hyp.Gland	9.7272	10.7392
2	Russian	DWV	Rus_1	Rus12DWV2	2250	Hyp.Gland	11.1364	10.7041
2	Russian	DWV	Rus_1	Rus12DWV3	2520	Hyp.Gland	11.1627	11.2177
2	Russian	PBS	Rus_1	Rus12PBS1	1986	Hyp.Gland	4.9055	8.6338
2	Russian	PBS	Rus_1	Rus12PBS2	2256	Hyp.Gland	7.5109	9.8507
2	Russian	PBS	Rus_1	Rus12PBS3	2526	Hyp.Gland	7.8059	9.9943
4	Russian	Control	Rus_1	Rus14control1	2784	Hyp.Gland	7.3044	7.7665
4	Russian	Control	Rus_1	Rus14control2	3054	Hyp.Gland	7.6776	9.1851
4	Russian	Control	Rus_1	Rus14control3	3324	Hyp.Gland	7.3524	11.0049
4	Russian	DWV	Rus_1	Rus14DWV1	2790	Hyp.Gland	11.4991	11.1667
4	Russian	DWV	Rus_1	Rus14DWV2	3060	Hyp.Gland	6.3358	11.8458
4	Russian	DWV	Rus_1	Rus14DWV3	3330	Hyp.Gland	10.8547	10.4472
4	Russian	PBS	Rus_1	Rus14PBS1	2796	Hyp.Gland	8.7341	11.2091
4	Russian	PBS	Rus_1	Rus14PBS2	3066	Hyp.Gland	8.7505	11.5441
4	Russian	PBS	Rus_1	Rus14PBS3	3336	Hyp.Gland	7.6596	11.0662
7	Russian	Control	Rus_1	Rus17control1	3594	Hyp.Gland	5.8111	11.0938
7	Russian	Control	Rus_1	Rus17control2	3864	Hyp.Gland	8.1837	6.7028
7	Russian	Control	Rus_1	Rus17control3	4134	Hyp.Gland	5.6238	7.6542
7	Russian	DWV	Rus_1	Rus17DWV1	3600	Hyp.Gland	11.3651	11.2384
7	Russian	DWV	Rus_1	Rus17DWV2	3870	Hyp.Gland	9.6457	11.0491
7	Russian	DWV	Rus_1	Rus17DWV3	4140	Hyp.Gland	10.6675	10.7217
7	Russian	PBS	Rus_1	Rus17PBS1	3606	Hyp.Gland	5.9118	11.4835
7	Russian	PBS	Rus_1	Rus17PBS2	3876	Hyp.Gland	6.432	11.6918
7	Russian	PBS	Rus_1	Rus17PBS3	4146	Hyp.Gland	6.1923	11.1811
10	Russian	Control	Rus_1	Rus110control1	4404	Hyp.Gland	7.1935	7.7236
10	Russian	Control	Rus_1	Rus110control2	4674	Hyp.Gland	6.8325	7.1523
10	Russian	Control	Rus_1	Rus110control3	4944	Hyp.Gland	7.2302	8.6145
10	Russian	DWV	Rus_1	Rus110DWV1	4410	Hyp.Gland	10.9624	11.4001
10	Russian	DWV	Rus_1	Rus110DWV2	4680	Hyp.Gland	11.2523	11.1859
10	Russian	DWV	Rus_1	Rus110DWV3	4950	Hyp.Gland	11.1913	11.2604
10	Russian	PBS	Rus_1	Rus110PBS1	4416	Hyp.Gland	6.6338	7.2213
10	Russian	PBS	Rus_1	Rus110PBS2	4686	Hyp.Gland	6.9258	7.4003
10	Russian	PBS	Rus_1	Rus110PBS3	4956	Hyp.Gland	6.4776	7.0323
1	Russian	Control	Rus_2	Rus21control1	1236	Hyp.Gland	7.2387	7.4491
1	Russian	Control	Rus_2	Rus21control2	1506	Hyp.Gland	7.2611	7.1755
1	Russian	Control	Rus_2	Rus21control3	1776	Hyp.Gland	6.5447	6.9471
1	Russian	DWV	Rus_2	Rus21DWV1	1242	Hyp.Gland	7.8377	7.9527
1	Russian	DWV	Rus_2	Rus21DWV2	1512	Hyp.Gland	7.9235	7.5013
1	Russian	DWV	Rus_2	Rus21DWV3	1782	Hyp.Gland	6.7923	7.084
1	Russian	PBS	Rus_2	Rus21PBS1	1248	Hyp.Gland	6.483	6.9237
1	Russian	PBS	Rus_2	Rus21PBS2	1518	Hyp.Gland	5.9422	6.722
1	Russian	PBS	Rus_2	Rus21PBS3	1788	Hyp.Gland	6.4319	7.1476
2	Russian	Control	Rus_2	Rus22control1	2046	Hyp.Gland	5.5141	7.6066
2	Russian	Control	Rus_2	Rus22control2	2316	Hyp.Gland	6.7816	6.5024
2	Russian	Control	Rus_2	Rus22control3	2586	Hyp.Gland	6.5751	6.352
2	Russian	DWV	Rus_2	Rus22DWV1	2052	Hyp.Gland	10.0463	10.922
2	Russian	DWV	Rus_2	Rus22DWV2	2322	Hyp.Gland	11.1141	10.4717
2	Russian	DWV	Rus_2	Rus22DWV3	2592	Hyp.Gland	11.0518	10.9929
2	Russian	PBS	Rus_2	Rus22PBS1	2058	Hyp.Gland	5.8833	7.3584
2	Russian	PBS	Rus_2	Rus22PBS2	2328	Hyp.Gland	8.0756	9.5192
2	Russian	PBS	Rus_2	Rus22PBS3	2598	Hyp.Gland	8.6149	9.5515
4	Russian	Control	Rus_2	Rus24control1	2856	Hyp.Gland	6.8251	7.6446
4	Russian	Control	Rus_2	Rus24control2	3126	Hyp.Gland	8.0251	8.7055
4	Russian	Control	Rus_2	Rus24control3	3396	Hyp.Gland	7.5812	8.5565
4	Russian	DWV	Rus_2	Rus24DWV1	2862	Hyp.Gland	11.5714	11.7671
4	Russian	DWV	Rus_2	Rus24DWV2	3132	Hyp.Gland	10.901	10.8721
4	Russian	DWV	Rus_2	Rus24DWV3	3402	Hyp.Gland	10.6287	10.1914
4	Russian	PBS	Rus_2	Rus24PBS1	2868	Hyp.Gland	8.0871	11.7688
4	Russian	PBS	Rus_2	Rus24PBS2	3138	Hyp.Gland	8.185	11.4576
4	Russian	PBS	Rus_2	Rus24PBS3	3408	Hyp.Gland	7.6057	11.0318
7	Russian	Control	Rus_2	Rus27control1	3666	Hyp.Gland	7.7007	7.4287
7	Russian	Control	Rus_2	Rus27control2	3936	Hyp.Gland	8.2684	7.5791
7	Russian	Control	Rus_2	Rus27control3	4206	Hyp.Gland	5.2774	6.4437
7	Russian	DWV	Rus_2	Rus27DWV1	3672	Hyp.Gland	11.0952	10.9721
7	Russian	DWV	Rus_2	Rus27DWV2	3942	Hyp.Gland	8.7116	11.4752
7	Russian	DWV	Rus_2	Rus27DWV3	4212	Hyp.Gland	10.7884	10.9078
7	Russian	PBS	Rus_2	Rus27PBS1	3678	Hyp.Gland	6.8112	10.539
7	Russian	PBS	Rus_2	Rus27PBS2	3948	Hyp.Gland	6.5051	11.0972
7	Russian	PBS	Rus_2	Rus27PBS3	4218	Hyp.Gland	7.5115	11.5852
10	Russian	Control	Rus_2	Rus210control1	4476	Hyp.Gland	6.2646	6.6569
10	Russian	Control	Rus_2	Rus210control2	4746	Hyp.Gland	6.2963	7.9842
10	Russian	Control	Rus_2	Rus210control3	4968	Hyp.Gland	6.3491	7.073
10	Russian	DWV	Rus_2	Rus210DWV1	4482	Hyp.Gland	10.2492	10.8611
10	Russian	DWV	Rus_2	Rus210DWV2	4752	Hyp.Gland	9.2991	10.7158
10	Russian	DWV	Rus_2	Rus210DWV3	4974	Hyp.Gland	11.0053	7.3402
10	Russian	PBS	Rus_2	Rus210PBS1	4488	Hyp.Gland	6.4099	10.3666
10	Russian	PBS	Rus_2	Rus210PBS2	4758	Hyp.Gland	10.0136	7.3019
10	Russian	PBS	Rus_2	Rus210PBS3	4980	Hyp.Gland	9.6954	7.0098
1	Russian	Control	Rus_3	Rus31control1	1308	Hyp.Gland	8.2512	7.6377
1	Russian	Control	Rus_3	Rus31control2	1578	Hyp.Gland	7.8698	7.8935
1	Russian	Control	Rus_3	Rus31control3	1848	Hyp.Gland	7.2164	6.7086
1	Russian	DWV	Rus_3	Rus31DWV1	1314	Hyp.Gland	7.7929	8.2435
1	Russian	DWV	Rus_3	Rus31DWV2	1584	Hyp.Gland	5.8439	5.7797
1	Russian	DWV	Rus_3	Rus31DWV3	1854	Hyp.Gland	7.3002	7.2467
1	Russian	PBS	Rus_3	Rus31PBS1	1320	Hyp.Gland	7.981	7.6082
1	Russian	PBS	Rus_3	Rus31PBS2	1590	Hyp.Gland	7.0144	7.3895
1	Russian	PBS	Rus_3	Rus31PBS3	1860	Hyp.Gland	7.7512	7.1276
2	Russian	Control	Rus_3	Rus32control1	2118	Hyp.Gland	4.7275	6.3449
2	Russian	Control	Rus_3	Rus32control2	2388	Hyp.Gland	7.4069	7.0863
2	Russian	Control	Rus_3	Rus32control3	2658	Hyp.Gland	7.4935	6.7723
2	Russian	DWV	Rus_3	Rus32DWV1	2124	Hyp.Gland	9.7477	10.9005
2	Russian	DWV	Rus_3	Rus32DWV2	2394	Hyp.Gland	10.9546	11.1398
2	Russian	DWV	Rus_3	Rus32DWV3	2664	Hyp.Gland	10.3072	9.8636
2	Russian	PBS	Rus_3	Rus32PBS1	2130	Hyp.Gland	5.2348	6.6814
2	Russian	PBS	Rus_3	Rus32PBS2	2400	Hyp.Gland	7.3538	7.0787
2	Russian	PBS	Rus_3	Rus32PBS3	2670	Hyp.Gland	7.6059	6.8059
4	Russian	Control	Rus_3	Rus34control1	2928	Hyp.Gland	7.0992	7.3668
4	Russian	Control	Rus_3	Rus34control2	3198	Hyp.Gland	7.0501	7.3744
4	Russian	Control	Rus_3	Rus34control3	3468	Hyp.Gland	7.5334	7.1953
4	Russian	DWV	Rus_3	Rus34DWV1	2934	Hyp.Gland	11.1887	11.5113
4	Russian	DWV	Rus_3	Rus34DWV2	3204	Hyp.Gland	11.4228	11.5728
4	Russian	DWV	Rus_3	Rus34DWV3	3474	Hyp.Gland	11.2455	10.9687
4	Russian	PBS	Rus_3	Rus34PBS1	2940	Hyp.Gland	7.3322	7.5997
4	Russian	PBS	Rus_3	Rus34PBS2	3210	Hyp.Gland	6.7679	7.0075
4	Russian	PBS	Rus_3	Rus34PBS3	3480	Hyp.Gland	7.0518	6.8738
7	Russian	Control	Rus_3	Rus37control1	3738	Hyp.Gland	6.7736	6.541
7	Russian	Control	Rus_3	Rus37control2	4008	Hyp.Gland	6.0199	7.2772
7	Russian	Control	Rus_3	Rus37control3	4278	Hyp.Gland	6.2177	7.0888
7	Russian	DWV	Rus_3	Rus37DWV1	3744	Hyp.Gland	11.0675	10.8831
7	Russian	DWV	Rus_3	Rus37DWV2	4014	Hyp.Gland	10.6852	10.7946
7	Russian	DWV	Rus_3	Rus37DWV3	4284	Hyp.Gland	10.9194	11.2152
7	Russian	PBS	Rus_3	Rus37PBS1	3750	Hyp.Gland	6.6529	6.5124
7	Russian	PBS	Rus_3	Rus37PBS2	4020	Hyp.Gland	5.6868	6.3293
7	Russian	PBS	Rus_3	Rus37PBS3	4290	Hyp.Gland	5.8865	6.958
10	Russian	Control	Rus_3	Rus310control1	4548	Hyp.Gland	6.2634	7.6346
10	Russian	Control	Rus_3	Rus310control2	4818	Hyp.Gland	6.3075	7.6189
10	Russian	Control	Rus_3	Rus310control3	5088	Hyp.Gland	6.9604	8.2962
10	Russian	DWV	Rus_3	Rus310DWV1	4554	Hyp.Gland	8.3348	10.846
10	Russian	DWV	Rus_3	Rus310DWV2	4824	Hyp.Gland	9.9449	9.4446
10	Russian	DWV	Rus_3	Rus310DWV3	5094	Hyp.Gland	6.7264	8.3235
10	Russian	PBS	Rus_3	Rus310PBS1	4560	Hyp.Gland	9.7714	7.7378
10	Russian	PBS	Rus_3	Rus310PBS2	4830	Hyp.Gland	9.567	6.917
10	Russian	PBS	Rus_3	Rus310PBS3	5100	Hyp.Gland	10.1897	7.5563
1	Saskatraz	Control	SK_1	SK11control1	1182	Hyp.Gland	5.3133	6.0692
1	Saskatraz	Control	SK_1	SK11control2	1452	Hyp.Gland	4.4082	5.5487
1	Saskatraz	Control	SK_1	SK11control3	1722	Hyp.Gland	4.3576	5.2479
1	Saskatraz	DWV	SK_1	SK11DWV1	1188	Hyp.Gland	5.2522	8.2515
1	Saskatraz	DWV	SK_1	SK11DWV2	1458	Hyp.Gland	5.3425	6.398
1	Saskatraz	DWV	SK_1	SK11DWV3	1728	Hyp.Gland	4.7864	6.9633
1	Saskatraz	PBS	SK_1	SK11PBS1	1194	Hyp.Gland	5.8689	7.507
1	Saskatraz	PBS	SK_1	SK11PBS2	1464	Hyp.Gland	6.1715	6.6386
1	Saskatraz	PBS	SK_1	SK11PBS3	1734	Hyp.Gland	5.1755	7.1917
2	Saskatraz	Control	SK_1	SK12control1	1992	Hyp.Gland	2.6015	8.3951
2	Saskatraz	Control	SK_1	SK12control2	2262	Hyp.Gland	6.4555	8.7154
2	Saskatraz	Control	SK_1	SK12control3	2532	Hyp.Gland	5.2384	7.1526
2	Saskatraz	DWV	SK_1	SK12DWV1	1998	Hyp.Gland	3.2877	10.0636
2	Saskatraz	DWV	SK_1	SK12DWV2	2268	Hyp.Gland	6.3457	10.3943
2	Saskatraz	DWV	SK_1	SK12DWV3	2538	Hyp.Gland	6.806	10.2397
2	Saskatraz	PBS	SK_1	SK12PBS1	2004	Hyp.Gland	3.9062	11.4264
2	Saskatraz	PBS	SK_1	SK12PBS2	2274	Hyp.Gland	6.5997	11.1819
2	Saskatraz	PBS	SK_1	SK12PBS3	2544	Hyp.Gland	7.0665	11.6293
4	Saskatraz	Control	SK_1	SK14control1	2802	Hyp.Gland	6.7848	11.3515
4	Saskatraz	Control	SK_1	SK14control2	3072	Hyp.Gland	6.8492	7.0458
4	Saskatraz	Control	SK_1	SK14control3	3342	Hyp.Gland	6.8185	6.2763
4	Saskatraz	DWV	SK_1	SK14DWV1	2808	Hyp.Gland	8.8203	11.7506
4	Saskatraz	DWV	SK_1	SK14DWV2	3078	Hyp.Gland	8.6106	12.1732
4	Saskatraz	DWV	SK_1	SK14DWV3	3348	Hyp.Gland	5.866	10.495
4	Saskatraz	PBS	SK_1	SK14PBS1	2814	Hyp.Gland	7.5693	11.1973
4	Saskatraz	PBS	SK_1	SK14PBS2	3084	Hyp.Gland	8.4571	12.0893
4	Saskatraz	PBS	SK_1	SK14PBS3	3354	Hyp.Gland	8.9493	11.8359
7	Saskatraz	Control	SK_1	SK17control1	3612	Hyp.Gland	5.4698	6.76
7	Saskatraz	Control	SK_1	SK17control2	3882	Hyp.Gland	8.8439	11.7368
7	Saskatraz	Control	SK_1	SK17control3	4152	Hyp.Gland	4.8822	7.2783
7	Saskatraz	DWV	SK_1	SK17DWV1	3618	Hyp.Gland	10.3964	12.0511
7	Saskatraz	DWV	SK_1	SK17DWV2	3888	Hyp.Gland	9.5943	11.8462
7	Saskatraz	DWV	SK_1	SK17DWV3	4158	Hyp.Gland	9.1445	11.8439
7	Saskatraz	PBS	SK_1	SK17PBS1	3624	Hyp.Gland	9.2485	11.7999
7	Saskatraz	PBS	SK_1	SK17PBS2	3894	Hyp.Gland	8.367	11.8532
7	Saskatraz	PBS	SK_1	SK17PBS3	4164	Hyp.Gland	9.8396	11.8818
10	Saskatraz	Control	SK_1	SK110control1	4422	Hyp.Gland	8.7076	8.4076
10	Saskatraz	Control	SK_1	SK110control2	4692	Hyp.Gland	5.5697	11.159
10	Saskatraz	Control	SK_1	SK110control3	4962	Hyp.Gland	5.3979	6.6381
10	Saskatraz	DWV	SK_1	SK110DWV1	4428	Hyp.Gland	8.1179	10.8441
10	Saskatraz	DWV	SK_1	SK110DWV2	4698	Hyp.Gland	9.0482	11.6841
10	Saskatraz	DWV	SK_1	SK110DWV3	5016	Hyp.Gland	9.9948	11.0696
10	Saskatraz	PBS	SK_1	SK110PBS1	4434	Hyp.Gland	5.7686	11.2692
10	Saskatraz	PBS	SK_1	SK110PBS2	4704	Hyp.Gland	5.302	11.6053
10	Saskatraz	PBS	SK_1	SK110PBS3	5022	Hyp.Gland	6.8111	11.8039
1	Saskatraz	Control	SK_2	SK21control1	1254	Hyp.Gland	5.4184	5.562
1	Saskatraz	Control	SK_2	SK21control2	1524	Hyp.Gland	5.6966	6.4855
1	Saskatraz	Control	SK_2	SK21control3	1794	Hyp.Gland	5.4634	5.1229
1	Saskatraz	DWV	SK_2	SK21DWV1	1260	Hyp.Gland	6.8258	7.4573
1	Saskatraz	DWV	SK_2	SK21DWV2	1530	Hyp.Gland	6.6758	7.0516
1	Saskatraz	DWV	SK_2	SK21DWV3	1800	Hyp.Gland	7.4307	7.4642
1	Saskatraz	PBS	SK_2	SK21PBS1	1266	Hyp.Gland	5.4675	6.6378
1	Saskatraz	PBS	SK_2	SK21PBS2	1536	Hyp.Gland	4.2646	4.7194
1	Saskatraz	PBS	SK_2	SK21PBS3	1806	Hyp.Gland	5.6447	5.6274
2	Saskatraz	Control	SK_2	SK22control1	2064	Hyp.Gland	4.9996	6.4734
2	Saskatraz	Control	SK_2	SK22control2	2334	Hyp.Gland	7.181	6.402
2	Saskatraz	Control	SK_2	SK22control3	2604	Hyp.Gland	8.0728	7.9019
2	Saskatraz	DWV	SK_2	SK22DWV1	2070	Hyp.Gland	9.8206	11.0008
2	Saskatraz	DWV	SK_2	SK22DWV2	2340	Hyp.Gland	11.3552	11.3033
2	Saskatraz	DWV	SK_2	SK22DWV3	2610	Hyp.Gland	9.9447	8.2297
2	Saskatraz	PBS	SK_2	SK22PBS1	2076	Hyp.Gland
2	Saskatraz	PBS	SK_2	SK22PBS2	2346	Hyp.Gland	6.7321	6.797
2	Saskatraz	PBS	SK_2	SK22PBS3	2616	Hyp.Gland	6.5194	7.3638
4	Saskatraz	Control	SK_2	SK24control1	2874	Hyp.Gland	8.1992	8.0865
4	Saskatraz	Control	SK_2	SK24control2	3144	Hyp.Gland	7.6812	7.3275
4	Saskatraz	Control	SK_2	SK24control3	3414	Hyp.Gland	6.5355	5.9266
4	Saskatraz	DWV	SK_2	SK24DWV1	2880	Hyp.Gland	11.3019	11.5902
4	Saskatraz	DWV	SK_2	SK24DWV2	3150	Hyp.Gland	11.1831	11.3567
4	Saskatraz	DWV	SK_2	SK24DWV3	3420	Hyp.Gland	10.6859	10.4189
4	Saskatraz	PBS	SK_2	SK24PBS1	2886	Hyp.Gland	8.4449	8.38
4	Saskatraz	PBS	SK_2	SK24PBS2	3156	Hyp.Gland	8.6901	8.4253
4	Saskatraz	PBS	SK_2	SK24PBS3	3426	Hyp.Gland	7.4079	6.7158
7	Saskatraz	Control	SK_2	SK27control1	3684	Hyp.Gland	6.055	6.5953
7	Saskatraz	Control	SK_2	SK27control2	3954	Hyp.Gland	5.9519	7.4107
7	Saskatraz	Control	SK_2	SK27control3	4224	Hyp.Gland	5.7665	7.3278
7	Saskatraz	DWV	SK_2	SK27DWV1	3690	Hyp.Gland	11.1656	11.2051
7	Saskatraz	DWV	SK_2	SK27DWV2	3960	Hyp.Gland	8.2164	10.9893
7	Saskatraz	DWV	SK_2	SK27DWV3	4230	Hyp.Gland	10.5734	10.8197
7	Saskatraz	PBS	SK_2	SK27PBS1	3696	Hyp.Gland	10.5586	6.2991
7	Saskatraz	PBS	SK_2	SK27PBS2	3966	Hyp.Gland	7.1074	7.0097
7	Saskatraz	PBS	SK_2	SK27PBS3	4236	Hyp.Gland	7.9513	7.0697
10	Saskatraz	Control	SK_2	SK210control1	4494	Hyp.Gland	5.2497	6.9209
10	Saskatraz	Control	SK_2	SK210control2	4764	Hyp.Gland	5.4516	6.8987
10	Saskatraz	Control	SK_2	SK210control3	4986	Hyp.Gland	5.4071	6.2762
10	Saskatraz	DWV	SK_2	SK210DWV1	4500	Hyp.Gland	10.534	10.9426
10	Saskatraz	DWV	SK_2	SK210DWV2	4770	Hyp.Gland	10.386	10.6378
10	Saskatraz	DWV	SK_2	SK210DWV3	4992	Hyp.Gland	10.8594	11.2187
10	Saskatraz	PBS	SK_2	SK210PBS1	4506	Hyp.Gland	6.1004	6.9082
10	Saskatraz	PBS	SK_2	SK210PBS2	4776	Hyp.Gland	4.7827	6.3163
10	Saskatraz	PBS	SK_2	SK210PBS3	4998	Hyp.Gland	6.3143	7.5438
1	Saskatraz	Control	SK_3	SK31control1	1326	Hyp.Gland	2.9327	4.2438
1	Saskatraz	Control	SK_3	SK31control2	1596	Hyp.Gland	3.6492	4.3299
1	Saskatraz	Control	SK_3	SK31control3	1866	Hyp.Gland	4.5571	4.6176
1	Saskatraz	DWV	SK_3	SK31DWV1	1332	Hyp.Gland	6.9399	5.6998
1	Saskatraz	DWV	SK_3	SK31DWV2	1602	Hyp.Gland	4.5362	5.5064
1	Saskatraz	DWV	SK_3	SK31DWV3	1872	Hyp.Gland	5.4484	5.9639
1	Saskatraz	PBS	SK_3	SK31PBS1	1338	Hyp.Gland	3.6869	4.5168
1	Saskatraz	PBS	SK_3	SK31PBS2	1608	Hyp.Gland	3.6363	4.1462
1	Saskatraz	PBS	SK_3	SK31PBS3	1878	Hyp.Gland	4.1179	4.3042
2	Saskatraz	Control	SK_3	SK32control1	2136	Hyp.Gland	5.0062	6.8074
2	Saskatraz	Control	SK_3	SK32control2	2406	Hyp.Gland	7.2804	7.4829
2	Saskatraz	Control	SK_3	SK32control3	2676	Hyp.Gland	7.0819	6.7007
2	Saskatraz	DWV	SK_3	SK32DWV1	2142	Hyp.Gland	8.687	10.28
2	Saskatraz	DWV	SK_3	SK32DWV2	2412	Hyp.Gland	10.8443	10.6912
2	Saskatraz	DWV	SK_3	SK32DWV3	2682	Hyp.Gland	9.5314	9.6628
2	Saskatraz	PBS	SK_3	SK32PBS1	2148	Hyp.Gland	5.0021	7.0581
2	Saskatraz	PBS	SK_3	SK32PBS2	2418	Hyp.Gland	7.674	7.5945
2	Saskatraz	PBS	SK_3	SK32PBS3	2688	Hyp.Gland	7.048	6.681
4	Saskatraz	Control	SK_3	SK34control1	2946	Hyp.Gland	6.0179	11.8378
4	Saskatraz	Control	SK_3	SK34control2	3216	Hyp.Gland	6.2578	7.4181
4	Saskatraz	Control	SK_3	SK34control3	3486	Hyp.Gland	7.6531	6.9542
4	Saskatraz	DWV	SK_3	SK34DWV1	2952	Hyp.Gland	11.2561	11.8388
4	Saskatraz	DWV	SK_3	SK34DWV2	3222	Hyp.Gland	11.0541	11.042
4	Saskatraz	DWV	SK_3	SK34DWV3	3492	Hyp.Gland	11.2865	11.2717
4	Saskatraz	PBS	SK_3	SK34PBS1	2958	Hyp.Gland	5.8733	6.5212
4	Saskatraz	PBS	SK_3	SK34PBS2	3228	Hyp.Gland	6.326	11.3569
4	Saskatraz	PBS	SK_3	SK34PBS3	3498	Hyp.Gland	5.8376	5.9666
7	Saskatraz	Control	SK_3	SK37control1	3756	Hyp.Gland	6.4816	10.221
7	Saskatraz	Control	SK_3	SK37control2	4026	Hyp.Gland	5.5923	7.0359
7	Saskatraz	Control	SK_3	SK37control3	4296	Hyp.Gland	6.8176	7.9042
7	Saskatraz	DWV	SK_3	SK37DWV1	3762	Hyp.Gland	11.5165	11.5044
7	Saskatraz	DWV	SK_3	SK37DWV2	4032	Hyp.Gland	10.9549	11.2851
7	Saskatraz	DWV	SK_3	SK37DWV3	4302	Hyp.Gland	11.2247	11.6361
7	Saskatraz	PBS	SK_3	SK37PBS1	3768	Hyp.Gland	6.2475	6.7633
7	Saskatraz	PBS	SK_3	SK37PBS2	4038	Hyp.Gland	6.4642	11.5515
7	Saskatraz	PBS	SK_3	SK37PBS3	4308	Hyp.Gland	7.2903	7.7433
10	Saskatraz	Control	SK_3	SK310control1	4566	Hyp.Gland	7.8493	8.4778
10	Saskatraz	Control	SK_3	SK310control2	4836	Hyp.Gland	8.2298	8.6418
10	Saskatraz	Control	SK_3	SK310control3	5106	Hyp.Gland	9.7202	9.9538
10	Saskatraz	DWV	SK_3	SK310DWV1	4572	Hyp.Gland	10.8851	11.5242
10	Saskatraz	DWV	SK_3	SK310DWV2	4842	Hyp.Gland	10.6495	10.7287
10	Saskatraz	DWV	SK_3	SK310DWV3	5112	Hyp.Gland	11.3252	11.4111
10	Saskatraz	PBS	SK_3	SK310PBS1	4578	Hyp.Gland	6.9999	9.4544
10	Saskatraz	PBS	SK_3	SK310PBS2	4848	Hyp.Gland	7.6916	11.4804
10	Saskatraz	PBS	SK_3	SK310PBS3	5118	Hyp.Gland	8.1078	11.087
1	Carniolan	Control	Carni_2	Carni21control1	1199	Head	6.8399	8.0734
1	Carniolan	Control	Carni_2	Carni21control2	1469	Head	5.2309	5.3698
1	Carniolan	Control	Carni_2	Carni21control3	1739	Head	5.1233	7.2867
1	Carniolan	DWV	Carni_2	Carni21DWV1	1205	Head	7.6612	8.5206
1	Carniolan	DWV	Carni_2	Carni21DWV2	1475	Head	6.0113	7.1964
1	Carniolan	DWV	Carni_2	Carni21DWV3	1745	Head	4.7882	7.2019
1	Carniolan	PBS	Carni_2	Carni21PBS1	1211	Head	5.4631	7.4709
1	Carniolan	PBS	Carni_2	Carni21PBS2	1481	Head	5.7608	8.1464
1	Carniolan	PBS	Carni_2	Carni21PBS3	1751	Head	6.4465	8.0831
2	Carniolan	Control	Carni_2	Carni22control1	2009	Head	6.8305	10.2907
2	Carniolan	Control	Carni_2	Carni22control2	2279	Head	6.9857	9.2788
2	Carniolan	Control	Carni_2	Carni22control3	2549	Head	6.4965	8.5223
2	Carniolan	DWV	Carni_2	Carni22DWV1	2015	Head	7.5701	10.98
2	Carniolan	DWV	Carni_2	Carni22DWV2	2285	Head	6.5864	11.1659
2	Carniolan	DWV	Carni_2	Carni22DWV3	2555	Head	6.738	11.0215
2	Carniolan	PBS	Carni_2	Carni22PBS1	2021	Head	6.0539	11.176
2	Carniolan	PBS	Carni_2	Carni22PBS2	2291	Head	7.6702	11.1898
2	Carniolan	PBS	Carni_2	Carni22PBS3	2561	Head	6.2163	10.9042
4	Carniolan	Control	Carni_2	Carni24control1	2819	Head	6.1418	11.9089
4	Carniolan	Control	Carni_2	Carni24control2	3089	Head	5.1422	8.6244
4	Carniolan	Control	Carni_2	Carni24control3	3359	Head	4.7917	8.8772
4	Carniolan	DWV	Carni_2	Carni24DWV1	2825	Head	5.323	11.821
4	Carniolan	DWV	Carni_2	Carni24DWV2	3095	Head	3.8056	12.0277
4	Carniolan	DWV	Carni_2	Carni24DWV3	3365	Head	4.6549	11.9611
4	Carniolan	PBS	Carni_2	Carni24PBS1	2831	Head	5.0609	11.8877
4	Carniolan	PBS	Carni_2	Carni24PBS2	3101	Head	4.6386	12.0065
4	Carniolan	PBS	Carni_2	Carni24PBS3	3371	Head	4.5006	11.8664
7	Carniolan	Control	Carni_2	Carni27control1	3629	Head	8.3892	9.4234
7	Carniolan	Control	Carni_2	Carni27control2	3899	Head	7.2244	12.1447
7	Carniolan	Control	Carni_2	Carni27control3	4169	Head	7.1759	11.9021
7	Carniolan	DWV	Carni_2	Carni27DWV1	3635	Head	6.7151	12.0832
7	Carniolan	DWV	Carni_2	Carni27DWV2	3905	Head	7.113	12.0298
7	Carniolan	DWV	Carni_2	Carni27DWV3	4175	Head	7.3239	12.0445
7	Carniolan	PBS	Carni_2	Carni27PBS1	3641	Head	7.0724	12.1048
7	Carniolan	PBS	Carni_2	Carni27PBS2	3911	Head	6.8521	11.9141
7	Carniolan	PBS	Carni_2	Carni27PBS3	4181	Head	8.2946	12.0171
10	Carniolan	Control	Carni_2	Carni210control1	4439	Head	6.9761	8.6403
10	Carniolan	Control	Carni_2	Carni210control2	4709	Head	5.7768	11.6971
10	Carniolan	Control	Carni_2	Carni210control3	5027	Head	7.128	11.8605
10	Carniolan	DWV	Carni_2	Carni210DWV1	4445	Head	4.2992	11.7045
10	Carniolan	DWV	Carni_2	Carni210DWV2	4715	Head	4.7484	11.8048
10	Carniolan	DWV	Carni_2	Carni210DWV3	5033	Head	6.7502	11.7186
10	Carniolan	PBS	Carni_2	Carni210PBS1	4451	Head	5.3108	12.0507
10	Carniolan	PBS	Carni_2	Carni210PBS2	4721	Head	5.7322	11.7073
10	Carniolan	PBS	Carni_2	Carni210PBS3	5039	Head	6.3007	11.862
1	Carniolan	Control	Carni_3	Carni31control1	1271	Head	6.761	7.9892
1	Carniolan	Control	Carni_3	Carni31control2	1541	Head	5.2024	9.5677
1	Carniolan	Control	Carni_3	Carni31control3	1811	Head	6.4779	9.9359
1	Carniolan	DWV	Carni_3	Carni31DWV1	1277	Head	7.2852	11.0329
1	Carniolan	DWV	Carni_3	Carni31DWV2	1547	Head	6.1448	9.8876
1	Carniolan	DWV	Carni_3	Carni31DWV3	1817	Head	5.519	10.7122
1	Carniolan	PBS	Carni_3	Carni31PBS1	1283	Head	6.3678	9.9475
1	Carniolan	PBS	Carni_3	Carni31PBS2	1553	Head	5.8975	9.7083
1	Carniolan	PBS	Carni_3	Carni31PBS3	1823	Head	6.6233	10.0055
2	Carniolan	Control	Carni_3	Carni32control1	2081	Head	5.3458	10.2267
2	Carniolan	Control	Carni_3	Carni32control2	2351	Head	6.5839	10.2285
2	Carniolan	Control	Carni_3	Carni32control3	2621	Head	6.1101	10.6855
2	Carniolan	DWV	Carni_3	Carni32DWV1	2087	Head	10.3279	10.5447
2	Carniolan	DWV	Carni_3	Carni32DWV2	2357	Head	8.1165	10.8745
2	Carniolan	DWV	Carni_3	Carni32DWV3	2627	Head	10.6326	8.6843
2	Carniolan	PBS	Carni_3	Carni32PBS1	2093	Head	9.5336	8.2276
2	Carniolan	PBS	Carni_3	Carni32PBS2	2363	Head	8.5742	9.0676
2	Carniolan	PBS	Carni_3	Carni32PBS3	2633	Head	9.8145	10.828
4	Carniolan	Control	Carni_3	Carni34control1	2891	Head	9.4282	11.9326
4	Carniolan	Control	Carni_3	Carni34control2	3161	Head	7.8479	11.5389
4	Carniolan	Control	Carni_3	Carni34control3	3431	Head	7.2571	11.9133
4	Carniolan	DWV	Carni_3	Carni34DWV1	2897	Head	11.633	9.9597
4	Carniolan	DWV	Carni_3	Carni34DWV2	3167	Head	9.0188	11.7841
4	Carniolan	DWV	Carni_3	Carni34DWV3	3437	Head	10.2721	11.8201
4	Carniolan	PBS	Carni_3	Carni34PBS1	2903	Head	5.3533	10.9395
4	Carniolan	PBS	Carni_3	Carni34PBS2	3173	Head	11.4006	8.567
4	Carniolan	PBS	Carni_3	Carni34PBS3	3443	Head	7.7801	11.8527
7	Carniolan	Control	Carni_3	Carni37control1	3701	Head	8.2289	12.1921
7	Carniolan	Control	Carni_3	Carni37control2	3971	Head	6.9012	12.0517
7	Carniolan	Control	Carni_3	Carni37control3	4241	Head	6.1655	11.9649
7	Carniolan	DWV	Carni_3	Carni37DWV1	3707	Head	11.2245	12.3006
7	Carniolan	DWV	Carni_3	Carni37DWV2	3977	Head	10.4723	12.1861
7	Carniolan	DWV	Carni_3	Carni37DWV3	4247	Head	10.7806	12.038
7	Carniolan	PBS	Carni_3	Carni37PBS1	3713	Head	8.0114	12.0354
7	Carniolan	PBS	Carni_3	Carni37PBS2	3983	Head	10.9163	11.8804
7	Carniolan	PBS	Carni_3	Carni37PBS3	4253	Head	5.4843	11.871
10	Carniolan	Control	Carni_3	Carni310control1	4511	Head	5.4026	8.047
10	Carniolan	Control	Carni_3	Carni310control2	4781	Head	6.3312	11.7781
10	Carniolan	Control	Carni_3	Carni310control3	5141	Head	11.9133	13.1334
10	Carniolan	DWV	Carni_3	Carni310DWV1	4517	Head	10.1923	11.8665
10	Carniolan	DWV	Carni_3	Carni310DWV2	4787	Head	10.8454	11.8275
10	Carniolan	DWV	Carni_3	Carni310DWV3	5147	Head	13.2362	13.1976
10	Carniolan	PBS	Carni_3	Carni310PBS1	4523	Head	10.0749	11.7475
10	Carniolan	PBS	Carni_3	Carni310PBS2	4793	Head	11.3007	11.7979
10	Carniolan	PBS	Carni_3	Carni310PBS3	5153	Head	13.1426	13.2243
1	Carniolan	Control	Carni_5	Carni51control1	1361	Head	6.4647	7.2336
1	Carniolan	Control	Carni_5	Carni51control2	1631	Head	5.3458	6.0716
1	Carniolan	Control	Carni_5	Carni51control3	1901	Head	6.498	7.5072
1	Carniolan	DWV	Carni_5	Carni51DWV1	1367	Head	10.7992	11.2166
1	Carniolan	DWV	Carni_5	Carni51DWV2	1637	Head	10.4672	10.801
1	Carniolan	DWV	Carni_5	Carni51DWV3	1907	Head	9.949	10.7733
1	Carniolan	PBS	Carni_5	Carni51PBS1	1373	Head	7.4014	8.0593
1	Carniolan	PBS	Carni_5	Carni51PBS2	1643	Head	5.2858	6.4137
1	Carniolan	PBS	Carni_5	Carni51PBS3	1913	Head	4.9645	6.2215
2	Carniolan	Control	Carni_5	Carni52control1	2171	Head	5.1933	5.9867
2	Carniolan	Control	Carni_5	Carni52control2	2441	Head	5.1917	6.2397
2	Carniolan	Control	Carni_5	Carni52control3	2711	Head	5.0112	6.4491
2	Carniolan	DWV	Carni_5	Carni52DWV1	2177	Head	9.155	9.4762
2	Carniolan	DWV	Carni_5	Carni52DWV2	2447	Head	9.1627	9.7388
2	Carniolan	DWV	Carni_5	Carni52DWV3	2717	Head	9.3444	9.9517
2	Carniolan	PBS	Carni_5	Carni52PBS1	2183	Head	5.7524	7.5526
2	Carniolan	PBS	Carni_5	Carni52PBS2	2453	Head	5.4342	7.113
2	Carniolan	PBS	Carni_5	Carni52PBS3	2723	Head	5.3593	6.4265
4	Carniolan	Control	Carni_5	Carni54control1	2981	Head	7.106	7.9297
4	Carniolan	Control	Carni_5	Carni54control2	3251	Head	6.7628	7.455
4	Carniolan	Control	Carni_5	Carni54control3	3521	Head	6.0046	7.1369
4	Carniolan	DWV	Carni_5	Carni54DWV1	2987	Head	11.6564	11.6902
4	Carniolan	DWV	Carni_5	Carni54DWV2	3257	Head	11.6712	11.7208
4	Carniolan	DWV	Carni_5	Carni54DWV3	3527	Head	11.7329	11.8394
4	Carniolan	PBS	Carni_5	Carni54PBS1	2993	Head	7.2961	8.6174
4	Carniolan	PBS	Carni_5	Carni54PBS2	3263	Head	6.6982	7.7479
4	Carniolan	PBS	Carni_5	Carni54PBS3	3533	Head	5.5667	6.8742
7	Carniolan	Control	Carni_5	Carni57control1	3791	Head	8.2289	9.056
7	Carniolan	Control	Carni_5	Carni57control2	4061	Head	7.8811	8.7301
7	Carniolan	Control	Carni_5	Carni57control3	4331	Head	6.72	7.6316
7	Carniolan	DWV	Carni_5	Carni57DWV1	3797	Head	11.8846	11.9771
7	Carniolan	DWV	Carni_5	Carni57DWV2	4067	Head	11.8889	11.8381
7	Carniolan	DWV	Carni_5	Carni57DWV3	4337	Head	11.7613	11.7992
7	Carniolan	PBS	Carni_5	Carni57PBS1	3803	Head	6.9187	7.9534
7	Carniolan	PBS	Carni_5	Carni57PBS2	4073	Head	6.9439	9.0057
7	Carniolan	PBS	Carni_5	Carni57PBS3	4343	Head	6.5257	7.7452
10	Carniolan	Control	Carni_5	Carni510control1	4601	Head	6.2924	6.3516
10	Carniolan	Control	Carni_5	Carni510control2	4871	Head	6.1048	7.7542
10	Carniolan	Control	Carni_5	Carni510control3	5003	Head	7.7352	7.7919
10	Carniolan	DWV	Carni_5	Carni510DWV1	4607	Head	10.9817	11.4457
10	Carniolan	DWV	Carni_5	Carni510DWV2	4877	Head	11.7807	11.4962
10	Carniolan	DWV	Carni_5	Carni510DWV3	5009	Head	11.7241	11.7706
10	Carniolan	PBS	Carni_5	Carni510PBS1	4613	Head	4.1414	8.0708
10	Carniolan	PBS	Carni_5	Carni510PBS2	4883	Head	4.6353	6.6625
10	Carniolan	PBS	Carni_5	Carni510PBS3	5063	Head	7.8179	8.1209
1	Italian	Control	Ital_1	Ital11control1	1127	Head	6.8483	7.8877
1	Italian	Control	Ital_1	Ital11control2	1397	Head	6.4861	7.2842
1	Italian	Control	Ital_1	Ital11control3	1667	Head	6.5048	7.0523
1	Italian	DWV	Ital_1	Ital11DWV1	1133	Head	9.4975	9.9203
1	Italian	DWV	Ital_1	Ital11DWV2	1403	Head	9.2626	9.8155
1	Italian	DWV	Ital_1	Ital11DWV3	1673	Head	9.1039	9.5618
1	Italian	PBS	Ital_1	Ital11PBS1	1139	Head	7.1938	8.6881
1	Italian	PBS	Ital_1	Ital11PBS2	1409	Head	7.5063	8.3652
1	Italian	PBS	Ital_1	Ital11PBS3	1679	Head	6.3107	6.983
2	Italian	Control	Ital_1	Ital12control1	1937	Head	5.9456	6.9959
2	Italian	Control	Ital_1	Ital12control2	2207	Head	7.4043	8.5421
2	Italian	Control	Ital_1	Ital12control3	2477	Head	5.9766	7.5904
2	Italian	DWV	Ital_1	Ital12DWV1	1943	Head	10.1538	10.9882
2	Italian	DWV	Ital_1	Ital12DWV2	2213	Head	10.5422	11.0438
2	Italian	DWV	Ital_1	Ital12DWV3	2483	Head	10.7369	11.3193
2	Italian	PBS	Ital_1	Ital12PBS1	1949	Head	6.6795	7.7762
2	Italian	PBS	Ital_1	Ital12PBS2	2219	Head	7.4918	8.0866
2	Italian	PBS	Ital_1	Ital12PBS3	2489	Head	6.8786	7.6382
4	Italian	Control	Ital_1	Ital14control1	2747	Head	5.1597	11.9026
4	Italian	Control	Ital_1	Ital14control2	3017	Head	7.2572	11.8315
4	Italian	Control	Ital_1	Ital14control3	3287	Head	4.1915	11.956
4	Italian	DWV	Ital_1	Ital14DWV1	2753	Head	11.5982	11.9662
4	Italian	DWV	Ital_1	Ital14DWV2	3023	Head	11.5145	11.9019
4	Italian	DWV	Ital_1	Ital14DWV3	3293	Head	11.4384	11.9859
4	Italian	PBS	Ital_1	Ital14PBS1	2759	Head	4.6085	11.972
4	Italian	PBS	Ital_1	Ital14PBS2	3029	Head	4.1144	11.9861
4	Italian	PBS	Ital_1	Ital14PBS3	3299	Head	4.5102	11.8802
7	Italian	Control	Ital_1	Ital17control1	3557	Head	8.6016	12.0931
7	Italian	Control	Ital_1	Ital17control2	3827	Head	8.7382	11.8842
7	Italian	Control	Ital_1	Ital17control3	4097	Head	9.2967	11.6163
7	Italian	DWV	Ital_1	Ital17DWV1	3563	Head	11.8107	11.7983
7	Italian	DWV	Ital_1	Ital17DWV2	3833	Head	11.9853	12.021
7	Italian	DWV	Ital_1	Ital17DWV3	4103	Head	11.6064	11.8954
7	Italian	PBS	Ital_1	Ital17PBS1	3569	Head	8.2065	11.9221
7	Italian	PBS	Ital_1	Ital17PBS2	3839	Head	8.481	12.0405
7	Italian	PBS	Ital_1	Ital17PBS3	4109	Head	7.7372	12.0382
10	Italian	Control	Ital_1	Ital110control1	4367	Head	11.2332	8.4311
10	Italian	Control	Ital_1	Ital110control2	4637	Head	6.3445	7.0665
10	Italian	Control	Ital_1	Ital110control3	4907	Head	8.2529	7.3277
10	Italian	DWV	Ital_1	Ital110DWV1	4373	Head	11.2348	9.7553
10	Italian	DWV	Ital_1	Ital110DWV2	4643	Head	10.7629	8.7032
10	Italian	DWV	Ital_1	Ital110DWV3	4913	Head	11.497	11.8605
10	Italian	PBS	Ital_1	Ital110PBS1	4379	Head	11.6796	8.3853
10	Italian	PBS	Ital_1	Ital110PBS2	4649	Head	10.6532	8.7117
10	Italian	PBS	Ital_1	Ital110PBS3	4919	Head	11.4786	7.8689
1	Italian	Control	Ital_2	Ital21control1	1217	Head	6.9001	8.4697
1	Italian	Control	Ital_2	Ital21control2	1487	Head	6.4948	7.9958
1	Italian	Control	Ital_2	Ital21control3	1757	Head	5.1389	8.6238
1	Italian	DWV	Ital_2	Ital21DWV1	1223	Head	6.9928	9.3814
1	Italian	DWV	Ital_2	Ital21DWV2	1493	Head	7.0723	8.8808
1	Italian	DWV	Ital_2	Ital21DWV3	1763	Head	6.7926	10.2474
1	Italian	PBS	Ital_2	Ital21PBS1	1229	Head	5.2006	9.573
1	Italian	PBS	Ital_2	Ital21PBS2	1499	Head	6.4681	9.0267
1	Italian	PBS	Ital_2	Ital21PBS3	1769	Head	6.9633	9.3901
2	Italian	Control	Ital_2	Ital22control1	2027	Head	6.2917	7.0757
2	Italian	Control	Ital_2	Ital22control2	2297	Head	5.6211	7.0551
2	Italian	Control	Ital_2	Ital22control3	2567	Head	6.97	8.6145
2	Italian	DWV	Ital_2	Ital22DWV1	2033	Head	10.3817	11.0394
2	Italian	DWV	Ital_2	Ital22DWV2	2303	Head	10.5635	11.0594
2	Italian	DWV	Ital_2	Ital22DWV3	2573	Head	10.5149	10.9887
2	Italian	PBS	Ital_2	Ital22PBS1	2039	Head	5.5329	6.4812
2	Italian	PBS	Ital_2	Ital22PBS2	2309	Head	6.0288	10.5905
2	Italian	PBS	Ital_2	Ital22PBS3	2579	Head	5.3249	10.3281
4	Italian	Control	Ital_2	Ital24control1	2837	Head	7.0958	8.0132
4	Italian	Control	Ital_2	Ital24control2	3107	Head	6.1679	7.7801
4	Italian	Control	Ital_2	Ital24control3	3377	Head	6.1839	8.0065
4	Italian	DWV	Ital_2	Ital24DWV1	2843	Head	11.6169	11.5969
4	Italian	DWV	Ital_2	Ital24DWV2	3113	Head	4.3732	11.8725
4	Italian	DWV	Ital_2	Ital24DWV3	3383	Head	4.7023	11.9105
4	Italian	PBS	Ital_2	Ital24PBS1	2849	Head	5.9127	7.2995
4	Italian	PBS	Ital_2	Ital24PBS2	3119	Head	6.5201	8.2958
4	Italian	PBS	Ital_2	Ital24PBS3	3389	Head	5.2858	7.8442
7	Italian	Control	Ital_2	Ital27control1	3647	Head	7.2123	11.9733
7	Italian	Control	Ital_2	Ital27control2	3917	Head	6.1854	11.8638
7	Italian	Control	Ital_2	Ital27control3	4187	Head	5.0587	11.9992
7	Italian	DWV	Ital_2	Ital27DWV1	3653	Head	5.2087	12.1196
7	Italian	DWV	Ital_2	Ital27DWV2	3923	Head	5.5436	12.1005
7	Italian	DWV	Ital_2	Ital27DWV3	4193	Head	4.7541	12.0043
7	Italian	PBS	Ital_2	Ital27PBS1	3659	Head	6.3153	12.0478
7	Italian	PBS	Ital_2	Ital27PBS2	3929	Head	6.4055	12.0009
7	Italian	PBS	Ital_2	Ital27PBS3	4199	Head	5.1446	11.953
10	Italian	Control	Ital_2	Ital210control1	4457	Head	4.9826	7.8194
10	Italian	Control	Ital_2	Ital210control2	4727	Head	5.8141	7.7422
10	Italian	Control	Ital_2	Ital210control3	5045	Head	6.4824	7.9965
10	Italian	DWV	Ital_2	Ital210DWV1	4463	Head	5.1576	7.779
10	Italian	DWV	Ital_2	Ital210DWV2	4733	Head	6.0256	11.298
10	Italian	DWV	Ital_2	Ital210DWV3	5051	Head	6.3699	11.7458
10	Italian	PBS	Ital_2	Ital210PBS1	4469	Head	5.7125	11.8495
10	Italian	PBS	Ital_2	Ital210PBS2	4739	Head	6.3723	11.5871
10	Italian	PBS	Ital_2	Ital210PBS3	5057	Head	6.7502	7.8634
1	Italian	Control	Ital_6	Ital61control1	1379	Head	6.9837	8.31
1	Italian	Control	Ital_6	Ital61control2	1649	Head	4.5999	8.1462
1	Italian	Control	Ital_6	Ital61control3	1919	Head	5.9414	7.3338
1	Italian	DWV	Ital_6	Ital61DWV1	1385	Head	6.7241	7.5176
1	Italian	DWV	Ital_6	Ital61DWV2	1655	Head	8.5554	8.9366
1	Italian	DWV	Ital_6	Ital61DWV3	1925	Head	8.2057	9.2
1	Italian	PBS	Ital_6	Ital61PBS1	1391	Head	5.7107	6.7455
1	Italian	PBS	Ital_6	Ital61PBS2	1661	Head	7.1312	7.7501
1	Italian	PBS	Ital_6	Ital61PBS3	1931	Head	6.0085	7.4369
2	Italian	Control	Ital_6	Ital62control1	2189	Head	7.0432	11.0312
2	Italian	Control	Ital_6	Ital62control2	2459	Head	6.2175	10.0832
2	Italian	Control	Ital_6	Ital62control3	2729	Head	5.689	10.2351
2	Italian	DWV	Ital_6	Ital62DWV1	2195	Head	7.2685	11.5472
2	Italian	DWV	Ital_6	Ital62DWV2	2465	Head	7.7198	11.2948
2	Italian	DWV	Ital_6	Ital62DWV3	2735	Head	4.9464	11.5563
2	Italian	PBS	Ital_6	Ital62PBS1	2201	Head	6.272	11.2443
2	Italian	PBS	Ital_6	Ital62PBS2	2471	Head	5.8241	10.854
2	Italian	PBS	Ital_6	Ital62PBS3	2741	Head	5.4559	12.269
4	Italian	Control	Ital_6	Ital64control1	2999	Head	3.6051	11.6363
4	Italian	Control	Ital_6	Ital64control2	3269	Head	8.2851	11.9065
4	Italian	Control	Ital_6	Ital64control3	3539	Head	5.2871	11.1671
4	Italian	DWV	Ital_6	Ital64DWV1	3005	Head	9.6929	12.0149
4	Italian	DWV	Ital_6	Ital64DWV2	3275	Head	7.8738	11.8668
4	Italian	DWV	Ital_6	Ital64DWV3	3545	Head	10.4661	11.937
4	Italian	PBS	Ital_6	Ital64PBS1	3011	Head	4.3141	11.8893
4	Italian	PBS	Ital_6	Ital64PBS2	3281	Head	7.2701	11.8612
4	Italian	PBS	Ital_6	Ital64PBS3	3551	Head	6.4358	12.0175
7	Italian	Control	Ital_6	Ital67control1	3809	Head	8.3012	8.7834
7	Italian	Control	Ital_6	Ital67control2	4079	Head	7.7828	8.4361
7	Italian	Control	Ital_6	Ital67control3	4349	Head	5.9525	7.1887
7	Italian	DWV	Ital_6	Ital67DWV1	3815	Head	11.8167	11.9495
7	Italian	DWV	Ital_6	Ital67DWV2	4085	Head	11.837	11.8146
7	Italian	DWV	Ital_6	Ital67DWV3	4355	Head	11.0023	11.3467
7	Italian	PBS	Ital_6	Ital67PBS1	3821	Head	4.9774	6.1296
7	Italian	PBS	Ital_6	Ital67PBS2	4091	Head	5.6777	8.7439
7	Italian	PBS	Ital_6	Ital67PBS3	4361	Head	8.0768	8.4488
10	Italian	Control	Ital_6	Ital610control1	4619	Head	5.4716	11.799
10	Italian	Control	Ital_6	Ital610control2	4889	Head	7.2998	7.9289
10	Italian	Control	Ital_6	Ital610control3	5159	Head	12.0986	12.1518
10	Italian	DWV	Ital_6	Ital610DWV1	4625	Head	6.6584	11.6856
10	Italian	DWV	Ital_6	Ital610DWV2	4895	Head	6.3598	11.8679
10	Italian	DWV	Ital_6	Ital610DWV3	5165	Head	13.1058	13.1605
10	Italian	PBS	Ital_6	Ital610PBS1	4631	Head	4.4642	11.8396
10	Italian	PBS	Ital_6	Ital610PBS2	4901	Head	5.5025	11.8904
10	Italian	PBS	Ital_6	Ital610PBS3	5171	Head	11.7981	13.1479
1	Pol-Line	Control	Pol_1	Pol11control1	1145	Head	5.3488	7.6512
1	Pol-Line	Control	Pol_1	Pol11control2	1415	Head	7.5002	7.8269
1	Pol-Line	Control	Pol_1	Pol11control3	1685	Head	5.4532	6.2805
1	Pol-Line	DWV	Pol_1	Pol11DWV1	1151	Head	7.9821	9.0139
1	Pol-Line	DWV	Pol_1	Pol11DWV2	1421	Head	6.9372	7.4968
1	Pol-Line	DWV	Pol_1	Pol11DWV3	1691	Head	5.5231	6.7066
1	Pol-Line	PBS	Pol_1	Pol11PBS1	1157	Head	6.7814	8.182
1	Pol-Line	PBS	Pol_1	Pol11PBS2	1427	Head	11.7388	11.5978
1	Pol-Line	PBS	Pol_1	Pol11PBS3	1697	Head	5.1769	6.8007
2	Pol-Line	Control	Pol_1	Pol12control1	1955	Head	8.3291	10.6771
2	Pol-Line	Control	Pol_1	Pol12control2	2225	Head	6.5561	10.9928
2	Pol-Line	Control	Pol_1	Pol12control3	2495	Head	7.8789	10.383
2	Pol-Line	DWV	Pol_1	Pol12DWV1	1961	Head	8.1618	11.2859
2	Pol-Line	DWV	Pol_1	Pol12DWV2	2231	Head	6.6142	11.3321
2	Pol-Line	DWV	Pol_1	Pol12DWV3	2501	Head	8.2943	11.5611
2	Pol-Line	PBS	Pol_1	Pol12PBS1	1967	Head	5.7858	11.3375
2	Pol-Line	PBS	Pol_1	Pol12PBS2	2237	Head	7.6745	11.384
2	Pol-Line	PBS	Pol_1	Pol12PBS3	2507	Head	7.3837	11.6433
4	Pol-Line	Control	Pol_1	Pol14control1	2765	Head	6.922	10.9876
4	Pol-Line	Control	Pol_1	Pol14control2	3035	Head	7.1608	8.365
4	Pol-Line	Control	Pol_1	Pol14control3	3305	Head	7.0115	11.4838
4	Pol-Line	DWV	Pol_1	Pol14DWV1	2771	Head	6.6601	11.8769
4	Pol-Line	DWV	Pol_1	Pol14DWV2	3041	Head	10.1408	11.8351
4	Pol-Line	DWV	Pol_1	Pol14DWV3	3311	Head	8.4545	11.9954
4	Pol-Line	PBS	Pol_1	Pol14PBS1	2777	Head	8.5637	12.0256
4	Pol-Line	PBS	Pol_1	Pol14PBS2	3047	Head	9.1782	12.018
4	Pol-Line	PBS	Pol_1	Pol14PBS3	3317	Head	9.0257	11.8854
7	Pol-Line	Control	Pol_1	Pol17control1	3575	Head	6.1967	9.188
7	Pol-Line	Control	Pol_1	Pol17control2	3845	Head	8.4013	10.0944
7	Pol-Line	Control	Pol_1	Pol17control3	4115	Head	7.1231	9.3804
7	Pol-Line	DWV	Pol_1	Pol17DWV1	3581	Head	7.2587	12.0275
7	Pol-Line	DWV	Pol_1	Pol17DWV2	3851	Head	11.2045	12.2793
7	Pol-Line	DWV	Pol_1	Pol17DWV3	4121	Head	10.9832	12.1986
7	Pol-Line	PBS	Pol_1	Pol17PBS1	3587	Head	9.4378	12.3183
7	Pol-Line	PBS	Pol_1	Pol17PBS2	3857	Head	9.4796	12.0537
7	Pol-Line	PBS	Pol_1	Pol17PBS3	4127	Head	10.17	12.2
10	Pol-Line	Control	Pol_1	Pol110control1	4385	Head	5.9086	11.9881
10	Pol-Line	Control	Pol_1	Pol110control2	4655	Head	5.5317	7.7031
10	Pol-Line	Control	Pol_1	Pol110control3	4925	Head	6.0729	11.9213
10	Pol-Line	DWV	Pol_1	Pol110DWV1	4391	Head	5.2315	11.8648
10	Pol-Line	DWV	Pol_1	Pol110DWV2	4661	Head	6.1031	11.7261
10	Pol-Line	DWV	Pol_1	Pol110DWV3	4931	Head	6.7027	11.6737
10	Pol-Line	PBS	Pol_1	Pol110PBS1	4397	Head	5.177	11.719
10	Pol-Line	PBS	Pol_1	Pol110PBS2	4667	Head	5.0214	6.9818
10	Pol-Line	PBS	Pol_1	Pol110PBS3	4937	Head	7.6452	11.7753
1	Pol-Line	Control	Pol_3	Pol31control1	1289	Head	6.8681	8.5294
1	Pol-Line	Control	Pol_3	Pol31control2	1559	Head	6.8153	7.8653
1	Pol-Line	Control	Pol_3	Pol31control3	1829	Head	5.3439	7.1259
1	Pol-Line	DWV	Pol_3	Pol31DWV1	1295	Head	4.9544	9.3383
1	Pol-Line	DWV	Pol_3	Pol31DWV2	1565	Head	5.1291	9.4357
1	Pol-Line	DWV	Pol_3	Pol31DWV3	1835	Head	5.2525	9.4616
1	Pol-Line	PBS	Pol_3	Pol31PBS1	1301	Head	5.9032	7.1233
1	Pol-Line	PBS	Pol_3	Pol31PBS2	1571	Head	5.3573	9.4773
1	Pol-Line	PBS	Pol_3	Pol31PBS3	1841	Head	5.0654	9.5956
2	Pol-Line	Control	Pol_3	Pol32control1	2099	Head	5.6385	7.9151
2	Pol-Line	Control	Pol_3	Pol32control2	2369	Head	6.4097	8.3313
2	Pol-Line	Control	Pol_3	Pol32control3	2639	Head	7.4025	8.9602
2	Pol-Line	DWV	Pol_3	Pol32DWV1	2105	Head	6.6449	11.1578
2	Pol-Line	DWV	Pol_3	Pol32DWV2	2375	Head	7.3715	11.4218
2	Pol-Line	DWV	Pol_3	Pol32DWV3	2645	Head	5.3535	11.0271
2	Pol-Line	PBS	Pol_3	Pol32PBS1	2111	Head	6.8162	10.902
2	Pol-Line	PBS	Pol_3	Pol32PBS2	2381	Head	7.2831	11.4387
2	Pol-Line	PBS	Pol_3	Pol32PBS3	2651	Head	6.4661	11.2802
4	Pol-Line	Control	Pol_3	Pol34control1	2909	Head	7.6014	11.8093
4	Pol-Line	Control	Pol_3	Pol34control2	3179	Head	5.9525	11.8506
4	Pol-Line	Control	Pol_3	Pol34control3	3449	Head	6.6428	11.933
4	Pol-Line	DWV	Pol_3	Pol34DWV1	2915	Head	9.072	11.9365
4	Pol-Line	DWV	Pol_3	Pol34DWV2	3185	Head	10.3093	11.9187
4	Pol-Line	DWV	Pol_3	Pol34DWV3	3455	Head	10.204	11.9161
4	Pol-Line	PBS	Pol_3	Pol34PBS1	2921	Head	7.776	11.9924
4	Pol-Line	PBS	Pol_3	Pol34PBS2	3191	Head	9.2058	11.9328
4	Pol-Line	PBS	Pol_3	Pol34PBS3	3461	Head	9.1957	11.969
7	Pol-Line	Control	Pol_3	Pol37control1	3719	Head	6.6104	11.9962
7	Pol-Line	Control	Pol_3	Pol37control2	3989	Head	7.8987	12.0188
7	Pol-Line	Control	Pol_3	Pol37control3	4259	Head	5.933	11.8865
7	Pol-Line	DWV	Pol_3	Pol37DWV1	3725	Head	9.2569	12.1727
7	Pol-Line	DWV	Pol_3	Pol37DWV2	3995	Head	5.373	12.1296
7	Pol-Line	DWV	Pol_3	Pol37DWV3	4265	Head	5.1045	11.9888
7	Pol-Line	PBS	Pol_3	Pol37PBS1	3731	Head	5.1007	12.1911
7	Pol-Line	PBS	Pol_3	Pol37PBS2	4001	Head	10.1029	12.1671
7	Pol-Line	PBS	Pol_3	Pol37PBS3	4271	Head	8.6172	12.187
10	Pol-Line	Control	Pol_3	Pol310control1	4529	Head	6.3724	11.6712
10	Pol-Line	Control	Pol_3	Pol310control2	4799	Head	8.0177	11.7973
10	Pol-Line	Control	Pol_3	Pol310control3	5069	Head	8.1542	11.892
10	Pol-Line	DWV	Pol_3	Pol310DWV1	4535	Head	10.8448	11.3129
10	Pol-Line	DWV	Pol_3	Pol310DWV2	4805	Head	11.7978	11.2617
10	Pol-Line	DWV	Pol_3	Pol310DWV3	5075	Head	11.7831	10.7384
10	Pol-Line	PBS	Pol_3	Pol310PBS1	4541	Head	8.5247	11.8492
10	Pol-Line	PBS	Pol_3	Pol310PBS2	4811	Head	8.3005	11.9001
10	Pol-Line	PBS	Pol_3	Pol310PBS3	5081	Head	8.5767	9.5541
1	Pol-Line	Control	Pol_4	Pol41control1	1343	Head	6.2735	7.2552
1	Pol-Line	Control	Pol_4	Pol41control2	1613	Head	6.0521	7.0214
1	Pol-Line	Control	Pol_4	Pol41control3	1883	Head	5.3816	6.7254
1	Pol-Line	DWV	Pol_4	Pol41DWV1	1349	Head	4.8134	9.8375
1	Pol-Line	DWV	Pol_4	Pol41DWV2	1619	Head	6.8065	9.4493
1	Pol-Line	DWV	Pol_4	Pol41DWV3	1889	Head
1	Pol-Line	PBS	Pol_4	Pol41PBS1	1355	Head	5.3396	9.641
1	Pol-Line	PBS	Pol_4	Pol41PBS2	1625	Head	4.484	9.6488
1	Pol-Line	PBS	Pol_4	Pol41PBS3	1895	Head	5.0227	9.4094
2	Pol-Line	Control	Pol_4	Pol42control1	2153	Head	6.2939	10.5128
2	Pol-Line	Control	Pol_4	Pol42control2	2423	Head	5.5503	7.5685
2	Pol-Line	Control	Pol_4	Pol42control3	2693	Head	5.658	7.2601
2	Pol-Line	DWV	Pol_4	Pol42DWV1	2159	Head	6.1958	6.9617
2	Pol-Line	DWV	Pol_4	Pol42DWV2	2429	Head	4.6497	7.1287
2	Pol-Line	DWV	Pol_4	Pol42DWV3	2699	Head	6.3221	10.7232
2	Pol-Line	PBS	Pol_4	Pol42PBS1	2165	Head	5.8703	7.1142
2	Pol-Line	PBS	Pol_4	Pol42PBS2	2435	Head	5.2524	10.0413
2	Pol-Line	PBS	Pol_4	Pol42PBS3	2705	Head	5.1462	10.5218
4	Pol-Line	Control	Pol_4	Pol44control1	2963	Head	4.9103	11.5327
4	Pol-Line	Control	Pol_4	Pol44control2	3233	Head	4.8782	11.9957
4	Pol-Line	Control	Pol_4	Pol44control3	3503	Head	8.3875	11.3937
4	Pol-Line	DWV	Pol_4	Pol44DWV1	2969	Head	6.7385	7.7127
4	Pol-Line	DWV	Pol_4	Pol44DWV2	3239	Head	4.971	11.4198
4	Pol-Line	DWV	Pol_4	Pol44DWV3	3509	Head	5.2806	7.195
4	Pol-Line	PBS	Pol_4	Pol44PBS1	2975	Head	6.465	8.0001
4	Pol-Line	PBS	Pol_4	Pol44PBS2	3245	Head	6.5823	8.1693
4	Pol-Line	PBS	Pol_4	Pol44PBS3	3515	Head	6.8828	12.0115
7	Pol-Line	Control	Pol_4	Pol47control1	3773	Head	7.6888	12.0002
7	Pol-Line	Control	Pol_4	Pol47control2	4043	Head	8.0281	12.1393
7	Pol-Line	Control	Pol_4	Pol47control3	4313	Head	6.898	8.734
7	Pol-Line	DWV	Pol_4	Pol47DWV1	3779	Head	11.3595	11.7476
7	Pol-Line	DWV	Pol_4	Pol47DWV2	4049	Head	9.6094	11.976
7	Pol-Line	DWV	Pol_4	Pol47DWV3	4319	Head	5.797	11.7033
7	Pol-Line	PBS	Pol_4	Pol47PBS1	3785	Head	6.6191	11.8566
7	Pol-Line	PBS	Pol_4	Pol47PBS2	4055	Head	7.1223	9.6029
7	Pol-Line	PBS	Pol_4	Pol47PBS3	4325	Head	8.3316	11.8534
10	Pol-Line	Control	Pol_4	Pol410control1	4583	Head	5.738	6.9268
10	Pol-Line	Control	Pol_4	Pol410control2	4853	Head	6.7609	8.3412
10	Pol-Line	Control	Pol_4	Pol410control3	5123	Head	6.7729	7.3292
10	Pol-Line	DWV	Pol_4	Pol410DWV1	4589	Head	10.267	6.7098
10	Pol-Line	DWV	Pol_4	Pol410DWV2	4859	Head	10.5108	11.9061
10	Pol-Line	DWV	Pol_4	Pol410DWV3	5129	Head	11.9356	13.1363
10	Pol-Line	PBS	Pol_4	Pol410PBS1	4595	Head	4.939	11.3712
10	Pol-Line	PBS	Pol_4	Pol410PBS2	4865	Head	5.7299	11.8108
10	Pol-Line	PBS	Pol_4	Pol410PBS3	5135	Head	11.7484	13.143
1	Russian	Control	Rus_1	Rus11control1	1163	Head	9.5962	10.07
1	Russian	Control	Rus_1	Rus11control2	1433	Head	12.4278	12.0762
1	Russian	Control	Rus_1	Rus11control3	1703	Head	7.9548	8.6969
1	Russian	DWV	Rus_1	Rus11DWV1	1169	Head	6.8392	8.4708
1	Russian	DWV	Rus_1	Rus11DWV2	1439	Head	11.7555	11.9374
1	Russian	DWV	Rus_1	Rus11DWV3	1709	Head	5.2929	7.7978
1	Russian	PBS	Rus_1	Rus11PBS1	1175	Head	6.8506	8.2844
1	Russian	PBS	Rus_1	Rus11PBS2	1445	Head	11.7117	11.6344
1	Russian	PBS	Rus_1	Rus11PBS3	1715	Head	5.7776	7.4359
2	Russian	Control	Rus_1	Rus12control1	1973	Head	6.7147	7.8013
2	Russian	Control	Rus_1	Rus12control2	2243	Head	6.6048	7.5491
2	Russian	Control	Rus_1	Rus12control3	2513	Head	6.1016	10.7777
2	Russian	DWV	Rus_1	Rus12DWV1	1979	Head	10.4376	10.9448
2	Russian	DWV	Rus_1	Rus12DWV2	2249	Head	10.7294	11.1005
2	Russian	DWV	Rus_1	Rus12DWV3	2519	Head	10.8427	11.1526
2	Russian	PBS	Rus_1	Rus12PBS1	1985	Head	7.4165	10.242
2	Russian	PBS	Rus_1	Rus12PBS2	2255	Head	6.9764	10.6065
2	Russian	PBS	Rus_1	Rus12PBS3	2525	Head	8.159	10.7942
4	Russian	Control	Rus_1	Rus14control1	2783	Head	6.5952	8.6769
4	Russian	Control	Rus_1	Rus14control2	3053	Head	6.9354	9.1625
4	Russian	Control	Rus_1	Rus14control3	3323	Head	6.7324	11.873
4	Russian	DWV	Rus_1	Rus14DWV1	2789	Head	11.6331	11.675
4	Russian	DWV	Rus_1	Rus14DWV2	3059	Head	6.5276	11.9859
4	Russian	DWV	Rus_1	Rus14DWV3	3329	Head	11.5972	11.7174
4	Russian	PBS	Rus_1	Rus14PBS1	2795	Head	8.1512	11.9813
4	Russian	PBS	Rus_1	Rus14PBS2	3065	Head	8.5364	11.8331
4	Russian	PBS	Rus_1	Rus14PBS3	3335	Head	6.9798	11.6404
7	Russian	Control	Rus_1	Rus17control1	3593	Head	4.277	12.0623
7	Russian	Control	Rus_1	Rus17control2	3863	Head	7.1693	8.8459
7	Russian	Control	Rus_1	Rus17control3	4133	Head	6.9041	9.3526
7	Russian	DWV	Rus_1	Rus17DWV1	3599	Head	11.9323	12.0017
7	Russian	DWV	Rus_1	Rus17DWV2	3869	Head	12.0316	11.7445
7	Russian	DWV	Rus_1	Rus17DWV3	4139	Head	11.781	11.7093
7	Russian	PBS	Rus_1	Rus17PBS1	3605	Head	4.0939	11.8536
7	Russian	PBS	Rus_1	Rus17PBS2	3875	Head	7.2476	11.9976
7	Russian	PBS	Rus_1	Rus17PBS3	4145	Head	7.8884	11.8394
10	Russian	Control	Rus_1	Rus110control1	4403	Head	6.2591	7.7171
10	Russian	Control	Rus_1	Rus110control2	4673	Head	6.3838	7.481
10	Russian	Control	Rus_1	Rus110control3	4943	Head	8.6123	9.0952
10	Russian	DWV	Rus_1	Rus110DWV1	4409	Head	11.4726	11.7067
10	Russian	DWV	Rus_1	Rus110DWV2	4679	Head	11.065	11.5155
10	Russian	DWV	Rus_1	Rus110DWV3	4949	Head	11.5796	12.068
10	Russian	PBS	Rus_1	Rus110PBS1	4415	Head	6.8497	8.1958
10	Russian	PBS	Rus_1	Rus110PBS2	4685	Head	7.0274	7.9278
10	Russian	PBS	Rus_1	Rus110PBS3	4955	Head	7.3677	7.6711
1	Russian	Control	Rus_2	Rus21control1	1235	Head	7.3889	8.2825
1	Russian	Control	Rus_2	Rus21control2	1505	Head	6.8889	7.6931
1	Russian	Control	Rus_2	Rus21control3	1775	Head	6.6123	7.9356
1	Russian	DWV	Rus_2	Rus21DWV1	1241	Head	8.7195	8.9597
1	Russian	DWV	Rus_2	Rus21DWV2	1511	Head	8.6807	9.0043
1	Russian	DWV	Rus_2	Rus21DWV3	1781	Head	8.2239	9.1261
1	Russian	PBS	Rus_2	Rus21PBS1	1247	Head	8.4125	9.6728
1	Russian	PBS	Rus_2	Rus21PBS2	1517	Head	6.8603	7.874
1	Russian	PBS	Rus_2	Rus21PBS3	1787	Head	5.6447	7.2999
2	Russian	Control	Rus_2	Rus22control1	2045	Head	7.2706	8.2811
2	Russian	Control	Rus_2	Rus22control2	2315	Head	7.0272	8.4947
2	Russian	Control	Rus_2	Rus22control3	2585	Head	6.6708	7.5303
2	Russian	DWV	Rus_2	Rus22DWV1	2051	Head	10.4493	10.8543
2	Russian	DWV	Rus_2	Rus22DWV2	2321	Head	10.8297	11.1574
2	Russian	DWV	Rus_2	Rus22DWV3	2591	Head	10.8803	11.249
2	Russian	PBS	Rus_2	Rus22PBS1	2057	Head	7.6805	8.3563
2	Russian	PBS	Rus_2	Rus22PBS2	2327	Head	7.5931	10.3547
2	Russian	PBS	Rus_2	Rus22PBS3	2597	Head	8.4532	10.3046
4	Russian	Control	Rus_2	Rus24control1	2855	Head	6.0169	8.1024
4	Russian	Control	Rus_2	Rus24control2	3125	Head	6.5877	8.742
4	Russian	Control	Rus_2	Rus24control3	3395	Head	6.8786	9.287
4	Russian	DWV	Rus_2	Rus24DWV1	2861	Head	11.5238	11.632
4	Russian	DWV	Rus_2	Rus24DWV2	3131	Head	11.8196	11.8129
4	Russian	DWV	Rus_2	Rus24DWV3	3401	Head	11.7103	11.7211
4	Russian	PBS	Rus_2	Rus24PBS1	2867	Head	8.2338	11.8581
4	Russian	PBS	Rus_2	Rus24PBS2	3137	Head	6.6447	11.9661
4	Russian	PBS	Rus_2	Rus24PBS3	3407	Head	7.5665	11.8481
7	Russian	Control	Rus_2	Rus27control1	3665	Head	7.7396	8.7734
7	Russian	Control	Rus_2	Rus27control2	3935	Head	6.5122	8.6059
7	Russian	Control	Rus_2	Rus27control3	4205	Head	6.2032	8.2642
7	Russian	DWV	Rus_2	Rus27DWV1	3671	Head	12.0662	11.9748
7	Russian	DWV	Rus_2	Rus27DWV2	3941	Head	11.8255	11.8757
7	Russian	DWV	Rus_2	Rus27DWV3	4211	Head	11.5672	11.8018
7	Russian	PBS	Rus_2	Rus27PBS1	3677	Head	6.2191	7.9496
7	Russian	PBS	Rus_2	Rus27PBS2	3947	Head	6.1467	12.0337
7	Russian	PBS	Rus_2	Rus27PBS3	4217	Head	6.0876	12.0367
10	Russian	Control	Rus_2	Rus210control1	4475	Head	5.9694	7.5399
10	Russian	Control	Rus_2	Rus210control2	4745	Head	5.9462	7.8404
10	Russian	Control	Rus_2	Rus210control3	4967	Head	6.9293	7.8956
10	Russian	DWV	Rus_2	Rus210DWV1	4481	Head	11.5681	11.8273
10	Russian	DWV	Rus_2	Rus210DWV2	4751	Head	11.0809	11.8466
10	Russian	DWV	Rus_2	Rus210DWV3	4973	Head	11.2174	7.2739
10	Russian	PBS	Rus_2	Rus210PBS1	4487	Head	5.3613	10.9947
10	Russian	PBS	Rus_2	Rus210PBS2	4757	Head	10.3941	8.0409
10	Russian	PBS	Rus_2	Rus210PBS3	4979	Head	11.064	7.371
1	Russian	Control	Rus_3	Rus31control1	1307	Head	8.1455	8.2114
1	Russian	Control	Rus_3	Rus31control2	1577	Head	8.2006	8.3224
1	Russian	Control	Rus_3	Rus31control3	1847	Head	7.6672	8.2058
1	Russian	DWV	Rus_3	Rus31DWV1	1313	Head	8.6652	9.2337
1	Russian	DWV	Rus_3	Rus31DWV2	1583	Head	8.5153	8.5612
1	Russian	DWV	Rus_3	Rus31DWV3	1853	Head	8.5898	9.2671
1	Russian	PBS	Rus_3	Rus31PBS1	1319	Head	8.2481	8.3773
1	Russian	PBS	Rus_3	Rus31PBS2	1589	Head	8.8486	9.2499
1	Russian	PBS	Rus_3	Rus31PBS3	1859	Head	7.9061	8.1014
2	Russian	Control	Rus_3	Rus32control1	2117	Head	6.3373	7.3986
2	Russian	Control	Rus_3	Rus32control2	2387	Head	6.6984	7.4808
2	Russian	Control	Rus_3	Rus32control3	2657	Head	6.9462	7.9839
2	Russian	DWV	Rus_3	Rus32DWV1	2123	Head	10.4592	10.9948
2	Russian	DWV	Rus_3	Rus32DWV2	2393	Head	10.4732	11.0252
2	Russian	DWV	Rus_3	Rus32DWV3	2663	Head	10.9426	11.1206
2	Russian	PBS	Rus_3	Rus32PBS1	2129	Head	6.5652	7.2885
2	Russian	PBS	Rus_3	Rus32PBS2	2399	Head	6.9787	7.8014
2	Russian	PBS	Rus_3	Rus32PBS3	2669	Head	7.5922	8.1614
4	Russian	Control	Rus_3	Rus34control1	2927	Head	6.9805	9.3623
4	Russian	Control	Rus_3	Rus34control2	3197	Head	6.1856	8.299
4	Russian	Control	Rus_3	Rus34control3	3467	Head	7.8995	8.9129
4	Russian	DWV	Rus_3	Rus34DWV1	2933	Head	11.5265	11.6356
4	Russian	DWV	Rus_3	Rus34DWV2	3203	Head	11.6101	11.7752
4	Russian	DWV	Rus_3	Rus34DWV3	3473	Head	11.6433	11.7287
4	Russian	PBS	Rus_3	Rus34PBS1	2939	Head	6.3111	8.406
4	Russian	PBS	Rus_3	Rus34PBS2	3209	Head	6.9566	8.0519
4	Russian	PBS	Rus_3	Rus34PBS3	3479	Head	6.6501	8.0499
7	Russian	Control	Rus_3	Rus37control1	3737	Head	6.9423	9.3073
7	Russian	Control	Rus_3	Rus37control2	4007	Head	7.8077	8.803
7	Russian	Control	Rus_3	Rus37control3	4277	Head	5.681	7.3272
7	Russian	DWV	Rus_3	Rus37DWV1	3743	Head	11.7838	11.9262
7	Russian	DWV	Rus_3	Rus37DWV2	4013	Head	11.7233	11.8264
7	Russian	DWV	Rus_3	Rus37DWV3	4283	Head	11.7278	11.9283
7	Russian	PBS	Rus_3	Rus37PBS1	3749	Head	5.2848	8.0405
7	Russian	PBS	Rus_3	Rus37PBS2	4019	Head	8.0978	8.4868
7	Russian	PBS	Rus_3	Rus37PBS3	4289	Head	5.7142	7.4096
10	Russian	Control	Rus_3	Rus310control1	4547	Head	6.4182	8.0579
10	Russian	Control	Rus_3	Rus310control2	4817	Head	6.5387	7.9894
10	Russian	Control	Rus_3	Rus310control3	5087	Head	6.3678	8.3162
10	Russian	DWV	Rus_3	Rus310DWV1	4553	Head	9.4606	11.2524
10	Russian	DWV	Rus_3	Rus310DWV2	4823	Head	11.7956	11.0395
10	Russian	DWV	Rus_3	Rus310DWV3	5093	Head	6.9557	8.4726
10	Russian	PBS	Rus_3	Rus310PBS1	4559	Head	9.4733	7.5068
10	Russian	PBS	Rus_3	Rus310PBS2	4829	Head	11.1598	7.2548
10	Russian	PBS	Rus_3	Rus310PBS3	5099	Head	10.5747	8.1755
1	Saskatraz	Control	SK_1	SK11control1	1181	Head	8.1627	9.9701
1	Saskatraz	Control	SK_1	SK11control2	1451	Head	11.7156	11.5861
1	Saskatraz	Control	SK_1	SK11control3	1721	Head	5.0509	6.9597
1	Saskatraz	DWV	SK_1	SK11DWV1	1187	Head	5.9285	9.4126
1	Saskatraz	DWV	SK_1	SK11DWV2	1457	Head	11.5293	11.5494
1	Saskatraz	DWV	SK_1	SK11DWV3	1727	Head	5.2212	9.2327
1	Saskatraz	PBS	SK_1	SK11PBS1	1193	Head	7.7015	9.4757
1	Saskatraz	PBS	SK_1	SK11PBS2	1463	Head	6.8469	8.7013
1	Saskatraz	PBS	SK_1	SK11PBS3	1733	Head	5.2197	8.9061
2	Saskatraz	Control	SK_1	SK12control1	1991	Head	6.5232	9.0645
2	Saskatraz	Control	SK_1	SK12control2	2261	Head	6.7042	9.4607
2	Saskatraz	Control	SK_1	SK12control3	2531	Head	5.7961	8.7536
2	Saskatraz	DWV	SK_1	SK12DWV1	1997	Head	6.3416	11.1398
2	Saskatraz	DWV	SK_1	SK12DWV2	2267	Head	5.249	11.2539
2	Saskatraz	DWV	SK_1	SK12DWV3	2537	Head	7.7301	11.369
2	Saskatraz	PBS	SK_1	SK12PBS1	2003	Head	6.8415	11.2351
2	Saskatraz	PBS	SK_1	SK12PBS2	2273	Head	6.3121	11.4193
2	Saskatraz	PBS	SK_1	SK12PBS3	2543	Head	6.7528	11.6173
4	Saskatraz	Control	SK_1	SK14control1	2801	Head	7.6029	11.8912
4	Saskatraz	Control	SK_1	SK14control2	3071	Head	6.4212	8.2003
4	Saskatraz	Control	SK_1	SK14control3	3341	Head	7.8839	8.5418
4	Saskatraz	DWV	SK_1	SK14DWV1	2807	Head	9.6774	12.1755
4	Saskatraz	DWV	SK_1	SK14DWV2	3077	Head	9.2164	12.0812
4	Saskatraz	DWV	SK_1	SK14DWV3	3347	Head	7.0293	11.9621
4	Saskatraz	PBS	SK_1	SK14PBS1	2813	Head	8.3041	11.9426
4	Saskatraz	PBS	SK_1	SK14PBS2	3083	Head	9.3899	12.1344
4	Saskatraz	PBS	SK_1	SK14PBS3	3353	Head	9.4885	12.0683
7	Saskatraz	Control	SK_1	SK17control1	3611	Head	7.6757	8.4249
7	Saskatraz	Control	SK_1	SK17control2	3881	Head	9.4643	12.1091
7	Saskatraz	Control	SK_1	SK17control3	4151	Head	4.7186	8.1637
7	Saskatraz	DWV	SK_1	SK17DWV1	3617	Head	11.6814	12.2676
7	Saskatraz	DWV	SK_1	SK17DWV2	3887	Head	10.3456	12.113
7	Saskatraz	DWV	SK_1	SK17DWV3	4157	Head	9.8685	12.0804
7	Saskatraz	PBS	SK_1	SK17PBS1	3623	Head	9.7505	12.2406
7	Saskatraz	PBS	SK_1	SK17PBS2	3893	Head	9.4201	12.2285
7	Saskatraz	PBS	SK_1	SK17PBS3	4163	Head	10.5547	12.1407
10	Saskatraz	Control	SK_1	SK110control1	4421	Head	8.1635	8.3079
10	Saskatraz	Control	SK_1	SK110control2	4691	Head	5.0899	11.5709
10	Saskatraz	Control	SK_1	SK110control3	4961	Head	8.5014	8.8515
10	Saskatraz	DWV	SK_1	SK110DWV1	4427	Head	7.8075	11.7263
10	Saskatraz	DWV	SK_1	SK110DWV2	4697	Head	8.8525	11.6821
10	Saskatraz	DWV	SK_1	SK110DWV3	5015	Head	11.4803	11.7958
10	Saskatraz	PBS	SK_1	SK110PBS1	4433	Head	5.5469	11.8932
10	Saskatraz	PBS	SK_1	SK110PBS2	4703	Head	5.9453	11.8927
10	Saskatraz	PBS	SK_1	SK110PBS3	5021	Head	6.7902	11.9826
1	Saskatraz	Control	SK_2	SK21control1	1253	Head	8.8202	9.5225
1	Saskatraz	Control	SK_2	SK21control2	1523	Head	7.3863	7.8022
1	Saskatraz	Control	SK_2	SK21control3	1793	Head	6.6123	7.4016
1	Saskatraz	DWV	SK_2	SK21DWV1	1259	Head	8.77	9.7478
1	Saskatraz	DWV	SK_2	SK21DWV2	1529	Head	8.1545	8.8283
1	Saskatraz	DWV	SK_2	SK21DWV3	1799	Head	12.4167	12.1313
1	Saskatraz	PBS	SK_2	SK21PBS1	1265	Head	5.1287	6.4232
1	Saskatraz	PBS	SK_2	SK21PBS2	1535	Head	5.1955	6.0139
1	Saskatraz	PBS	SK_2	SK21PBS3	1805	Head	5.9007	7.2298
2	Saskatraz	Control	SK_2	SK22control1	2063	Head	6.7354	7.4723
2	Saskatraz	Control	SK_2	SK22control2	2333	Head	6.4814	7.1992
2	Saskatraz	Control	SK_2	SK22control3	2603	Head	7.5789	8.1569
2	Saskatraz	DWV	SK_2	SK22DWV1	2069	Head	10.276	10.8717
2	Saskatraz	DWV	SK_2	SK22DWV2	2339	Head	10.8417	11.3235
2	Saskatraz	DWV	SK_2	SK22DWV3	2609	Head	10.357	9.9853
2	Saskatraz	PBS	SK_2	SK22PBS1	2075	Head	6.9103	10.642
2	Saskatraz	PBS	SK_2	SK22PBS2	2345	Head	7.7687	8.1393
2	Saskatraz	PBS	SK_2	SK22PBS3	2615	Head	6.377	8.4594
4	Saskatraz	Control	SK_2	SK24control1	2873	Head	7.5402	8.3367
4	Saskatraz	Control	SK_2	SK24control2	3143	Head	7.5676	8.2873
4	Saskatraz	Control	SK_2	SK24control3	3413	Head	8.1155	8.7338
4	Saskatraz	DWV	SK_2	SK24DWV1	2879	Head	11.3484	11.5278
4	Saskatraz	DWV	SK_2	SK24DWV2	3149	Head	11.5675	11.6252
4	Saskatraz	DWV	SK_2	SK24DWV3	3419	Head	11.7048	11.913
4	Saskatraz	PBS	SK_2	SK24PBS1	2885	Head	8.166	8.6375
4	Saskatraz	PBS	SK_2	SK24PBS2	3155	Head	8.6008	9.1537
4	Saskatraz	PBS	SK_2	SK24PBS3	3425	Head	7.5507	8.2764
7	Saskatraz	Control	SK_2	SK27control1	3683	Head	6.9376	7.8148
7	Saskatraz	Control	SK_2	SK27control2	3953	Head	7.8604	8.4601
7	Saskatraz	Control	SK_2	SK27control3	4223	Head	6.0302	8.4671
7	Saskatraz	DWV	SK_2	SK27DWV1	3689	Head	11.6687	11.9625
7	Saskatraz	DWV	SK_2	SK27DWV2	3959	Head	11.5845	11.7206
7	Saskatraz	DWV	SK_2	SK27DWV3	4229	Head	11.6019	11.8403
7	Saskatraz	PBS	SK_2	SK27PBS1	3695	Head	11.7941	7.1027
7	Saskatraz	PBS	SK_2	SK27PBS2	3965	Head	8.768	9.2072
7	Saskatraz	PBS	SK_2	SK27PBS3	4235	Head	5.3411	6.9351
10	Saskatraz	Control	SK_2	SK210control1	4493	Head	4.5111	6.4051
10	Saskatraz	Control	SK_2	SK210control2	4763	Head	5.6792	6.4105
10	Saskatraz	Control	SK_2	SK210control3	4985	Head	8.4083	6.97
10	Saskatraz	DWV	SK_2	SK210DWV1	4499	Head	11.0748	11.4809
10	Saskatraz	DWV	SK_2	SK210DWV2	4769	Head	11.6724	11.6249
10	Saskatraz	DWV	SK_2	SK210DWV3	4991	Head	11.5494	11.6204
10	Saskatraz	PBS	SK_2	SK210PBS1	4505	Head	5.3486	7.455
10	Saskatraz	PBS	SK_2	SK210PBS2	4775	Head	5.7679	6.5563
10	Saskatraz	PBS	SK_2	SK210PBS3	4997	Head	7.5163	6.647
1	Saskatraz	Control	SK_3	SK31control1	1325	Head	4.0608	5.148
1	Saskatraz	Control	SK_3	SK31control2	1595	Head	4.7473	6.5265
1	Saskatraz	Control	SK_3	SK31control3	1865	Head	5.3765	6.9543
1	Saskatraz	DWV	SK_3	SK31DWV1	1331	Head	8.1486	8.1879
1	Saskatraz	DWV	SK_3	SK31DWV2	1601	Head	7.1415	8.1886
1	Saskatraz	DWV	SK_3	SK31DWV3	1871	Head	7.5641	8.5662
1	Saskatraz	PBS	SK_3	SK31PBS1	1337	Head	6.2747	7.4201
1	Saskatraz	PBS	SK_3	SK31PBS2	1607	Head	5.7191	7.4399
1	Saskatraz	PBS	SK_3	SK31PBS3	1877	Head	5.1766	6.6474
2	Saskatraz	Control	SK_3	SK32control1	2135	Head	6.6918	7.7593
2	Saskatraz	Control	SK_3	SK32control2	2405	Head	6.7757	7.8349
2	Saskatraz	Control	SK_3	SK32control3	2675	Head	5.943	7.2293
2	Saskatraz	DWV	SK_3	SK32DWV1	2141	Head	9.6074	10.516
2	Saskatraz	DWV	SK_3	SK32DWV2	2411	Head	10.1134	10.597
2	Saskatraz	DWV	SK_3	SK32DWV3	2681	Head	9.7732	10.7936
2	Saskatraz	PBS	SK_3	SK32PBS1	2147	Head	6.5702	7.573
2	Saskatraz	PBS	SK_3	SK32PBS2	2417	Head	7.4616	8.3346
2	Saskatraz	PBS	SK_3	SK32PBS3	2687	Head	6.8322	7.6892
4	Saskatraz	Control	SK_3	SK34control1	2945	Head	4.2063	11.712
[truncated: 701 more rows]

## Sheet: Legend
Label	Definition
Time	Time point at which the individual bee was killed in number of days since application of treatment to the newly emerged adult bee. Times (n=5) evaluated were 1, 2, 4, 7, and 10 days.
Stock	Honey bee stock evaluated (5 stocks) including Carniolan, Italian, Pol-Line, Russian, and Saskatraz.
Treatment	The treatment evaluated including control, PBS, and DWV. Control indicates bees with potential naturally ocurring infection but that did not experience injection trauma or have DWV injected. PBS indicates bees injected with 1X PBS solution to control for injection trauma impacts. DWV indicates bees injected with DWV obtained from overtly symptomatic adult bees diluted to a sublethal concentration…
ColonyID	Represents the uniqe colony identifier used in the bee yard that indicates stock then colony number (3 colonies used for each of the 5 stocks or 15 in total).
BeeID	Represents the individual bee evaluated. Name indicates in order: stock, colony number, time point, treatment, replicate individual (3 bees per each time/treatment/colony/stock for a total of 675 bees)
ExtractionID	Represents the individual viral RNA extraction ID as tissue types were extracted separately. Data are presented for heads, hypopharyngeal glands, abdomen, and rear legs. A total of 2700 individual RNA extractions were conducted.
Dissection	The tissue type represented by each extraction ID. Tissue types evaluated in this study include heads (without hypopharyngeal glands), hypopharyngeal glands, abdomen, and rear legs.
LogDWVA	The log-transformed Deformed wing virus Type A titer levels based on an average of 2 replicate qPCR runs per RNA extraction and calculated using standard curves from a known DWV-A amount. Missing values indicate poor extraction/qPCR quality where sample data were not included in analyses.
LogDWVB	The log-transformed Deformed wing virus Type B titer levels based on an average of 2 replicate qPCR runs per RNA extraction and calculated using standard curves from a known DWV-B amount. Missing values indicate poor extraction/qPCR quality where sample data were not included in analyses.
